# Supplementary material for: An expanded allosteric network in PTP1B by multitemperature crystallography, fragment screening, and covalent tethering
Source: eLife. 2018 Jun 7;7:e36307. doi: 10.7554/eLife.36307 (PMC6039181; doi:10.7554/eLife.36307)
Supplement: Table 1—source data 1. — R-factors are reported for the deposited multiconformer models for multitemperature datasets in Table 1 vs. single-conformer models derived by removing alternative conformations and re-refining with Phenix either with default parameters (‘without solvent picking’) or with automated water placement turned on by adding the flag ‘ordered_solvent = True’ (‘with solvent picking’) for 12 macro-cycles. For the new single-conformer models, R-factors are given both for state A with state B’s alternative conformations removed, and for state B with state A’s alternative conformations removed, to confirm that either option for a single-conformer model is worse than a multiconformer model. Overall, regardless of the choice of solvent parameters, at each temperature the multiconformer model has lower (better) Rwork and Rfree. [file elife-36307-table1-data1.txt]

,WT apo 100 K,WT* apo 180 K,WT* apo 240 K,WT* apo 278 K
Rwork multiconf,0.1580,0.1708,0.1674,0.1752
Rwork re-refined single-conf,without solvent picking,0.1662 0.1740,0.1803 0.1877,0.1804 0.1868,0.2014 0.1976
Rwork re-refined single-conf,with solvent picking ,0.1671 0.1733,0.1816 0.1875,0.1851 0.1890,0.2013 0.1973
Rfree multiconf,0.1926,0.1997,0.2123,0.2059
Rfree re-refined single-conf,without solvent picking,0.1982 0.2031,0.2078 0.2126,0.2158 0.2264,0.2241 0.2253
Rfree re-refined single-conf ,with solvent picking ,0.1951 0.1971,0.2065 0.2086,0.2130 0.2255,0.2231 0.2211
