# Supplementary material for: An expanded allosteric network in PTP1B by multitemperature crystallography, fragment screening, and covalent tethering
Source: eLife. 2018 Jun 7;7:e36307. doi: 10.7554/eLife.36307 (PMC6039181; doi:10.7554/eLife.36307)
Supplement: Figure 6—source data 1. — For each crystal soak of DMSO (only 48 soaks) or a fragment (1918 soaks), we list temperature of data collection (almost always cryogenic at 100 K), resolution of data set collected (with ‘None’ for failed soaks), fragment name, SMILES string, fragment library, estimated occupancy (or occupancies) of primary bound ligand from PanDDA (or ‘None’ if no modelled ligand), and PDB ID. For a relatively small number of soaks, two fragments were soaked per crystal well (in 43 cases) or a database error led to uncertainty as to which of up to 16 fragments were soaked into the crystal (in 39 cases); in these cases, all possible fragments are listed. In 3 of these 82 cases, we identified and modeled the ligand from among the possibilities based on the electron density in the event map. [file elife-36307-fig6-data1.txt]

dataset	temperature	resolution	ligand_names	SMILES_strings	libraries	ligand_occupancies
PTP1B-XChem-0001	cryogenic	1.55928	DMSO	DMSO	DMSO	None
PTP1B-XChem-0002	cryogenic	1.83169	DMSO	DMSO	DMSO	None
PTP1B-XChem-0003	cryogenic	2.01068	DMSO	DMSO	DMSO	None
PTP1B-XChem-0004	cryogenic	2.32802	DMSO	DMSO	DMSO	None
PTP1B-XChem-0005	cryogenic	2.4904	DMSO	DMSO	DMSO	None
PTP1B-XChem-0006	cryogenic	1.60134	DMSO	DMSO	DMSO	None
PTP1B-XChem-0007	cryogenic	None	DMSO	DMSO	DMSO	None
PTP1B-XChem-0008	cryogenic	3.62409	DMSO	DMSO	DMSO	None
PTP1B-XChem-0009	cryogenic	1.52232	DMSO	DMSO	DMSO	None
PTP1B-XChem-0010	cryogenic	1.77371	DMSO	DMSO	DMSO	None
PTP1B-XChem-0011	cryogenic	1.69155	DMSO	DMSO	DMSO	None
PTP1B-XChem-0012	cryogenic	1.5923	DMSO	DMSO	DMSO	None
PTP1B-XChem-0013	cryogenic	1.66275	DMSO	DMSO	DMSO	None
PTP1B-XChem-0014	cryogenic	1.78292	DMSO	DMSO	DMSO	None
PTP1B-XChem-0015	cryogenic	1.9432	DMSO	DMSO	DMSO	None
PTP1B-XChem-0016	cryogenic	None	DMSO	DMSO	DMSO	None
PTP1B-XChem-0017	cryogenic	1.6234	DMSO	DMSO	DMSO	None
PTP1B-XChem-0018	cryogenic	1.60434	DMSO	DMSO	DMSO	None
PTP1B-XChem-0019	cryogenic	1.75009	DMSO	DMSO	DMSO	None
PTP1B-XChem-0020	cryogenic	1.86067	DMSO	DMSO	DMSO	None
PTP1B-XChem-0021	cryogenic	1.91662	DMSO	DMSO	DMSO	None
PTP1B-XChem-0022	cryogenic	1.94774	DMSO	DMSO	DMSO	None
PTP1B-XChem-0023	cryogenic	1.74251	DMSO	DMSO	DMSO	None
PTP1B-XChem-0024	cryogenic	1.81258	DMSO	DMSO	DMSO	None
PTP1B-XChem-0025	cryogenic	1.98431	DMSO	DMSO	DMSO	None
PTP1B-XChem-0026	cryogenic	None	DMSO	DMSO	DMSO	None
PTP1B-XChem-0027	cryogenic	1.80445	DMSO	DMSO	DMSO	None
PTP1B-XChem-0028	cryogenic	1.96684	DMSO	DMSO	DMSO	None
PTP1B-XChem-0029	cryogenic	1.96561	FMOPL000304a	CNC(=O)[C@@H]1CC(=O)N(C1)c2ccc(cc2)OC	DSPL	None
PTP1B-XChem-0030	cryogenic	2.02031	FMOPL000709a	C[C@@H](C[NH2+]Cc1ccc2c(c1)OCO2)O	DSPL	None
PTP1B-XChem-0031	cryogenic	None	BDOOA011525c	CC(=O)NCCc1cccc2c1cc(cc2)OC	DSPL	None
PTP1B-XChem-0032	cryogenic	1.75356	FMOPL000492a	c1ccc(cc1)C[NH+]2CCC(CC2)n3cccc3	DSPL	None
PTP1B-XChem-0033	cryogenic	2.18612	FMOPL000351a	CC1([C@H]2CC=C([C@@H]1C2)C[NH+]3CCC[C@@H]3CO)C	DSPL	None
PTP1B-XChem-0034	cryogenic	2.02026	FMOPL000376a	C[C@H]1CC[C@H](C1)[NH+]2CCN(CC2)c3ccccc3	DSPL	None
PTP1B-XChem-0035	cryogenic	1.75075	FMOPL000314a	c1cc(ccc1C[NH+]2CC[C@H](C2)O)Cl	DSPL	None
PTP1B-XChem-0036	cryogenic	2.15361	FMOPL000320a	Cc1ccsc1C[NH+]2CCC[C@@H]2CO	DSPL	None
PTP1B-XChem-0037	cryogenic	1.78455	FMOPL000375a	C[C@@H]1CCCC[NH+]1Cc2ccc(cc2)C(=O)OC	DSPL	None
PTP1B-XChem-0038	cryogenic	1.98272	FMOPL000359a	Cc1cc(c(cc1OC)C)C[NH+]2CC[C@H](C2)O	DSPL	None
PTP1B-XChem-0039	cryogenic	None	FMOPL000367a	c1ccc2c(c1)CC[NH+](C2)Cc3ccccc3O	DSPL	None
PTP1B-XChem-0040	cryogenic	None	FMOPL000370a	CC(=O)N1CC[NH+](CC1)CCCc2ccccc2	DSPL	None
PTP1B-XChem-0041	cryogenic	2.46116	FMOPL000358a	Cc1c(nc[nH]1)C[NH+]2CCc3ccccc3C2	DSPL	None
PTP1B-XChem-0042	cryogenic	1.92282	FMOPL000075a	C[NH+]1CCN(CC1)S(=O)(=O)N(C)C	DSPL	None
PTP1B-XChem-0043	cryogenic	1.9091	FMOPL000009a	c1ccc(c(c1)C[NH3+])OC(F)(F)F	DSPL	None
PTP1B-XChem-0044	cryogenic	2.6891	FMOPL000216a	COC(=O)Nc1ccc(cc1)Br	DSPL	None
PTP1B-XChem-0045	cryogenic	1.99178	FMOPL000012a	COc1cccc(c1)[C@H](CC(=O)[O-])[NH3+	DSPL	None
PTP1B-XChem-0046	cryogenic	2.0143	FMOPL000165a	Cc1ccc(cc1)c2ccc([nH]2)C(=O)[O-	DSPL	None
PTP1B-XChem-0047	cryogenic	2.25442	FMOPL000217a	c1ccc2c(c1)ccc(n2)C(=O)NO	DSPL	None
PTP1B-XChem-0048	cryogenic	1.84546	FMOPL000293a	Cc1ccc(cc1)c2nc(on2)C[NH2+]C(C)C	DSPL	None
PTP1B-XChem-0049	cryogenic	1.76369	FMOPL000740a	C[NH+]1CCN(CC1)C(=O)Nc2ccc(cc2)F	DSPL	0.12 0.1
PTP1B-XChem-0050	cryogenic	1.86155	FMOPL000618a	CC(=O)Nc1nnc(s1)SCC(=O)[O-	DSPL	None
PTP1B-XChem-0051	cryogenic	1.82301	FMOPL000272a	COC(=O)c1ccncc1	DSPL	None
PTP1B-XChem-0052	cryogenic	3.02035	FMOPL000284a	c1cc(ccc1C(=O)N2CCSCC2)Cl	DSPL	None
PTP1B-XChem-0053	cryogenic	1.74439	FMOPL000698a	CN(C)C(=O)OCCn1ccnc1	DSPL	None
PTP1B-XChem-0054	cryogenic	2.17774	FMOPL000617a	c1cc(ccc1CN2CCC(=O)N2)Cl	DSPL	None
PTP1B-XChem-0055	cryogenic	1.7819	FMOPL000271a	CCOC(=O)c1c[nH]nc1	DSPL	None
PTP1B-XChem-0056	cryogenic	1.71167	FMOPL000295a	c1ccc(c(c1)N)Nc2[nH]c3ccccc3n2	DSPL	0.19
PTP1B-XChem-0057	cryogenic	None	FMOPL000746a	c1cc(ccc1CC(=O)Nc2ccc(cc2)F)F	DSPL	None
PTP1B-XChem-0058	cryogenic	1.66153	FMOPL000621a	CCNC(=O)Oc1ccc(cc1)c2csnn2	DSPL	None
PTP1B-XChem-0059	cryogenic	1.70389	FMSOA000791b	CCOC(=O)c1c(nc(s1)C)C(F)(F)F	DSPL	None
PTP1B-XChem-0060	cryogenic	1.83432	FMOPL000301a	CC(C)COc1ccc(cc1)[C@@H]2C(=O)NC(=O)N2	DSPL	None
PTP1B-XChem-0061	cryogenic	None	FMOPL000624a	c1ccc(cc1)c2ccccc2NNC(=S)N	DSPL	None
PTP1B-XChem-0062	cryogenic	None	FMOPL000478a	C[NH+]1CCN(CC1)c2nc3ccccc3s2	DSPL	None
PTP1B-XChem-0063	cryogenic	3.68054	FMOPL000287a	CC(=O)NCCc1c[nH]c2c1cc(cc2)F	DSPL	None
PTP1B-XChem-0064	cryogenic	1.93363	FMOPL000692a	c1c(cncc1Br)C(=O)ON	DSPL	None
PTP1B-XChem-0065	cryogenic	1.64119	FMOPL000620a	CC(C)(C)c1ccc(cc1)NNC(=S)N	DSPL	None
PTP1B-XChem-0066	cryogenic	None	FMOPL000299a	c1cnccc1CCNC(=O)NC2CCCCC2	DSPL	None
PTP1B-XChem-0067	cryogenic	2.0687	FMOPL000714a	c1cc(oc1)C(=O)OCc2ccc(cc2)Cl	DSPL	None
PTP1B-XChem-0068	cryogenic	1.84023	FMOPL000622a	COC(=O)[C@@H]1C[C@H](CN1C(=O)c2ccco2)O	DSPL	None
PTP1B-XChem-0069	cryogenic	1.67339	FMOPL000482a	CC(C)(C)NC(=O)Cn1ccc(n1)C(F)(F)F	DSPL	None
PTP1B-XChem-0070	cryogenic	1.78988	FMOPL000294a	Cc1cc(=O)oc2c1ccc(c2C[NH+](C)C)O	DSPL	0.11 0.11
PTP1B-XChem-0071	cryogenic	1.68232	FMOPL000004a	C[NH2+]Cc1cccc(c1)Cl	DSPL	0.34
PTP1B-XChem-0072	cryogenic	1.62251	FMOPL000157a	CS(=O)(=O)NCCc1ccccc1	DSPL	0.12 0.15 0.14
PTP1B-XChem-0073	cryogenic	2.57846	FMOPL000070a	COC(=O)c1ccc(cc1)c2ccc(cc2)N	DSPL	None
PTP1B-XChem-0074	cryogenic	None	FMOPL000005a	Cc1cc(ccc1F)OC	DSPL	None
PTP1B-XChem-0075	cryogenic	1.59454	FMOPL000158a	CC(=O)Nc1cccc2c1non2	DSPL	None
PTP1B-XChem-0076	cryogenic	1.76059	FMOPL000211a	CCC(=O)Nc1nc(cs1)C	DSPL	0.12 0.1 0.12
PTP1B-XChem-0077	cryogenic	1.55478	FMOPL000069a	c1ccc2c(c1)ncn2c3ccc(cc3)CO	DSPL	0.12
PTP1B-XChem-0078	cryogenic	1.69157	FMOPL000003a	C1COCC[NH+]1CCC#N	DSPL	None
PTP1B-XChem-0079	cryogenic	2.21108	FMOPL000159a	Cc1ccsc1C[NH2+]C(C)(C)CO	DSPL	None
PTP1B-XChem-0080	cryogenic	2.0653	FMOPL000212a	CNC(=O)c1ccc(cc1)S(=O)(=O)N	DSPL	None
PTP1B-XChem-0081	cryogenic	1.8309	FMOPL000071a	c1ccc2c(c1)nc(o2)c3cc(ccc3F)N	DSPL	None
PTP1B-XChem-0082	cryogenic	1.67195	FMSOA000341b	CC(=O)Nc1ccccc1O	DSPL	None
PTP1B-XChem-0083	cryogenic	3.52972	FMOPL000160a	c1cc(cnc1)C[NH2+]C2CCCC2	DSPL	None
PTP1B-XChem-0084	cryogenic	None	FMOPL000213a	c1cnc(nc1)NC2CCCCCC2	DSPL	None
PTP1B-XChem-0085	cryogenic	1.83282	FMOPL000072a	COC(=O)c1ccccc1Oc2ccc(cc2)N	DSPL	0.34
PTP1B-XChem-0086	cryogenic	1.8337	FMOPL000007a	COc1ccc(cc1)NC(=S)N	DSPL	None
PTP1B-XChem-0087	cryogenic	2.26671	FMOPL000741a	Cc1cc(no1)NC(=O)CCC2CCCCC2	DSPL	None
PTP1B-XChem-0088	cryogenic	1.76264	FMOPL000622a	COC(=O)[C@@H]1C[C@@H](CN1C(=O)c2ccco2)O	DSPL	None
PTP1B-XChem-0089	cryogenic	1.91194	FMOPL000497a	C[C@]1(C(=O)NC(=O)N1)CCc2ccc(cc2)OC	DSPL	None
PTP1B-XChem-0090	cryogenic	2.69765	FMOPL000286a	c1cc(oc1)CNC(=O)NC2CCCCC2	DSPL	None
PTP1B-XChem-0091	cryogenic	2.25394	FMOPL000738a	COc1ccc(cc1)CC(=O)Nc2nncs2	DSPL	None
PTP1B-XChem-0092	cryogenic	1.75082	FMOPL000625a	CC(=O)NCc1cc(no1)c2ccc(cc2)OC	DSPL	None
PTP1B-XChem-0093	cryogenic	1.73511	FMOPL000282a	CC(C)C(=O)Nc1nnc(s1)COC	DSPL	None
PTP1B-XChem-0094	cryogenic	1.77298	SDOOA000892b	c1c(nns1)C(=O)NO	DSPL	None
PTP1B-XChem-0095	cryogenic	2.25582	FMOPL000483a	CC(C)CC(=O)Nc1ccc(cc1)C(=O)NN	DSPL	None
PTP1B-XChem-0096	cryogenic	1.96932	FMOPL000291a	c1ccc2c(c1)c(c[nH]2)C[NH+]3CCCCCC3	DSPL	None
PTP1B-XChem-0097	cryogenic	2.31253	FMOPL000715a	c1cc(ccc1NC(=O)C[NH+]2CCCC2)F	DSPL	None
PTP1B-XChem-0098	cryogenic	3.52852	FMOOA000390b	C#Cc1ccc(cc1)OCc2ccccc2	DSPL	None
PTP1B-XChem-0099	cryogenic	2.57708	FMOPL000463a	CC(C)[NH2+]Cc1ccc(cc1)N(C)C	DSPL	None
PTP1B-XChem-0100	cryogenic	2.03215	FMOPL000307a	Cc1cccc(c1)C(=O)N2CCC(CC2)C(=O)N	DSPL	None
PTP1B-XChem-0101	cryogenic	2.02871	FMOPL000748a	CCC(=O)Nc1ccc(cc1)N2CCC(CC2)C	DSPL	None
PTP1B-XChem-0102	cryogenic	1.91597	FMOPL000616a	c1ccn(c1)CCNC(=O)C(F)(F)Cl	DSPL	None
PTP1B-XChem-0103	cryogenic	1.98703	FMOPL000161a	c1cocc1C[NH2+]C[C@H]2CCCO2	DSPL	None
PTP1B-XChem-0104	cryogenic	2.19444	FMOPL000214a	c1cc(c(cc1n2cc(nn2)CO)Cl)Cl	DSPL	None
PTP1B-XChem-0105	cryogenic	2.646	FMOPL000074a	c1cnc(nc1)Oc2ccc(cc2)c3cc[nH]n3	DSPL	0.21 0.13
PTP1B-XChem-0106	cryogenic	1.69009	FMOPL000008a	Cc1nc(no1)c2ccccc2	DSPL	None
PTP1B-XChem-0107	cryogenic	1.7833	FMOPL000162a	c1cc(sc1)CNc2ccc(cc2)O	DSPL	None
PTP1B-XChem-0108	cryogenic	1.99235	FMOPL000215a	CN(C)C(=O)Nc1ccc(cc1)S(=O)(=O)N	DSPL	None
PTP1B-XChem-0109	cryogenic	1.89131	FMOPL000073a	COc1ccc(cc1)[C@H]2C=C(NC(=O)N2)C(=O)[O-	DSPL	None
PTP1B-XChem-0110	cryogenic	1.64423	FMOPL000006a	CCOC(=O)C[NH+]1CCCCC1	DSPL	None
PTP1B-XChem-0111	cryogenic	1.82132	FMOPL000163a	CC[C@H](C)c1ccc(cc1)NS(=O)(=O)C	DSPL	0.23
PTP1B-XChem-0112	cryogenic	1.79211	FMOCR000171b	c1cc(sc1)c2[nH]ccn2	DSPL	0.22
PTP1B-XChem-0113	cryogenic	1.74357	FMOPL000065a	COc1cc(ccc1N)N2CCOCC2	DSPL	None
PTP1B-XChem-0114	cryogenic	2.09933	FMOPL000001a	CC[NH+]1CCCCC1	DSPL	None
PTP1B-XChem-0115	cryogenic	2.2974	FMOPL000154a	CC(=O)Nc1nnc(s1)COC	DSPL	None
PTP1B-XChem-0116	cryogenic	1.74389	FMOPL000207a	CCNC(=O)Nc1cc(on1)C	DSPL	0.2
PTP1B-XChem-0117	cryogenic	1.7446	FMOPL000067a	CC(C)(C)OC(=O)N1CC[NH+](CC1)CCO	DSPL	0.16
PTP1B-XChem-0118	cryogenic	1.57453	XST00000847b	CN(C)c1cc[nH+]cc1	DSPL	0.29
PTP1B-XChem-0119	cryogenic	1.81027	FMOPL000155a	Cc1c([nH]c2c1cc(cc2)F)C	DSPL	None
PTP1B-XChem-0120	cryogenic	2.08605	FMOPL000208a	c1cc(ccc1NC(=O)C2CCC2)n3cnnn3	DSPL	None
PTP1B-XChem-0121	cryogenic	1.86849	FMOPL000002a	COc1ccc(cc1)Cl	DSPL	None
PTP1B-XChem-0122	cryogenic	1.98062	FMOPL000156a	C[NH+](C)Cc1ccc(o1)C(=O)[O-	DSPL	None
PTP1B-XChem-0123	cryogenic	2.0708	FMOPL000209a	c1ccc(cc1)COc2ccc(cc2)C(=O)NN	DSPL	None
PTP1B-XChem-0124	cryogenic	1.8122	FMOPL000068a	c1cc(ccc1c2ccn[nH]2)n3ccnc3	DSPL	None
PTP1B-XChem-0125	cryogenic	1.85038	DMSO	DMSO	DMSO	None
PTP1B-XChem-0126	cryogenic	1.60201	DMSO	DMSO	DMSO	None
PTP1B-XChem-0127	cryogenic	1.71074	DMSO	DMSO	DMSO	None
PTP1B-XChem-0128	cryogenic	1.77993	DMSO	DMSO	DMSO	None
PTP1B-XChem-0129	cryogenic	1.74179	DMSO	DMSO	DMSO	None
PTP1B-XChem-0130	cryogenic	1.82945	DMSO	DMSO	DMSO	None
PTP1B-XChem-0131	cryogenic	1.70148	DMSO	DMSO	DMSO	None
PTP1B-XChem-0132	cryogenic	1.60133	DMSO	DMSO	DMSO	None
PTP1B-XChem-0133	cryogenic	1.85166	DMSO	DMSO	DMSO	None
PTP1B-XChem-0134	cryogenic	1.8607	DMSO	DMSO	DMSO	None
PTP1B-XChem-0135	cryogenic	1.78828	DMSO	DMSO	DMSO	None
PTP1B-XChem-0136	cryogenic	1.90157	DMSO	DMSO	DMSO	None
PTP1B-XChem-0137	cryogenic	3.53167	DMSO	DMSO	DMSO	None
PTP1B-XChem-0138	cryogenic	1.87167	DMSO	DMSO	DMSO	None
PTP1B-XChem-0139	cryogenic	3.67711	DMSO	DMSO	DMSO	None
PTP1B-XChem-0140	cryogenic	1.67219	DMSO	DMSO	DMSO	None
PTP1B-XChem-0141	cryogenic	1.70043	DMSO	DMSO	DMSO	None
PTP1B-XChem-0142	cryogenic	1.82035	DMSO	DMSO	DMSO	None
PTP1B-XChem-0143	cryogenic	None	DMSO	DMSO	DMSO	None
PTP1B-XChem-0144	cryogenic	1.60191	DMSO	DMSO	DMSO	None
PTP1B-XChem-0145	cryogenic	2.31731	FMOPL000558a	c1ccc(cc1)C[NH+]2CC(=O)NC(=O)C2	DSPL	None
PTP1B-XChem-0146	cryogenic	1.70322	FMOPL000097a	COc1cccc(c1)c2nc(c(o2)N)C#N	DSPL	None
PTP1B-XChem-0147	cryogenic	1.7297	FMOPL000055a	c1cc(ccc1NNC(=S)N)F	DSPL	None
PTP1B-XChem-0148	cryogenic	None	FMOPL000184a	c1cc(ccc1CC(=O)NC2CCCCC2)F	DSPL	None
PTP1B-XChem-0149	cryogenic	3.57169	FMOPL000560a	CCOc1cccc(c1)c2nnc(s2)N	DSPL	None
PTP1B-XChem-0150	cryogenic	1.96609	FMOPL000094a	c1cc(cc(c1)Cl)N2CC[NH+](CC2)CC#N	DSPL	None
PTP1B-XChem-0151	cryogenic	None	FMOPL000056a	c1cc(ccc1NC(=O)CC#N)Cl	DSPL	None
PTP1B-XChem-0152	cryogenic	3.6883	FMOPL000185a	CC(C)CC(=O)NCc1ccc2c(c1)OCO2	DSPL	None
PTP1B-XChem-0153	cryogenic	2.22797	FMOPL000559a	c1ccc(cc1)C#CC[NH+]2CCCCC2	DSPL	None
PTP1B-XChem-0154	cryogenic	1.86365	FMOPL000098a	Cc1c(c(c([nH]1)C)C(=O)OC)c2cc[nH]n2	DSPL	None
PTP1B-XChem-0155	cryogenic	2.42269	FMOPL000057a	c1ccc(cc1)c2cc(on2)C[NH3+	DSPL	None
PTP1B-XChem-0156	cryogenic	1.73378	FMOPL000186a	CC(=O)Nc1ccc(cc1)Nc2ccccc2	DSPL	None
PTP1B-XChem-0157	cryogenic	2.8392	FMOPL000567a	c1cc(cc(c1)Cl)NC(=O)C[NH+]2CCCC2	DSPL	None
PTP1B-XChem-0158	cryogenic	4.1765	FMOPL000322a	c1c(nc[nH]1)CC[NH2+]C2CCCCCC2	DSPL	None
PTP1B-XChem-0159	cryogenic	3.70298	FMOPL000313a	c1cc(cc(c1)O)C[NH+]2CCSCC2	DSPL	None
PTP1B-XChem-0160	cryogenic	2.05647	FMOPL000348a	CC(C)c1ccc(cc1)C[NH+]2CCC(CC2)O	DSPL	None
PTP1B-XChem-0161	cryogenic	2.55241	FMOPL000336a	CCOc1ccc(cc1)C[NH+]2CCSCC2	DSPL	None
PTP1B-XChem-0162	cryogenic	2.09542	FMOPL000377a	C[NH+](C)CC(=O)c1ccc(cc1)c2ccccc2	DSPL	None
PTP1B-XChem-0163	cryogenic	1.94181	FMOPL000360a	Cc1ccc(cc1)C(=O)N[C@@H]2C[C@H]3CC[C@@H]2C3	DSPL	None
PTP1B-XChem-0164	cryogenic	1.94813	FMOPL000330a	Cc1c(non1)NC(=O)N2CCCCC2	DSPL	None
PTP1B-XChem-0165	cryogenic	1.66223	FMOPL000352a	CCCn1c2ccccc2nc1NC(=O)CC	DSPL	None
PTP1B-XChem-0166	cryogenic	1.73254	FMOPL000357a	COc1ccc(cc1OC)C[NH+]2CCOCC2	DSPL	None
PTP1B-XChem-0167	cryogenic	2.37335	FMOPL000086a	c1cnc(cn1)c2ncc(c(n2)N)C#N	DSPL	None
PTP1B-XChem-0168	cryogenic	2.03046	FMOPL000022a	c1ccnc(c1)c2ccc(s2)C(=S)N	DSPL	None
PTP1B-XChem-0169	cryogenic	1.83099	FMOPL000178a	CC(C)(C)NC(=O)c1ccc2c(c1)nns2	DSPL	None
PTP1B-XChem-0170	cryogenic	1.99609	FMOPL000551a	c1cc(ccc1c2ccc(o2)CO)N	DSPL	None
PTP1B-XChem-0171	cryogenic	2.07089	FMOPL000087a	CC(C)NC(=O)N[C@@H]1CCCCNC1=O	DSPL	None
PTP1B-XChem-0172	cryogenic	1.98988	XST00000578b	c1cc(ccc1c2cc(c(s2)C#N)N)F	DSPL	None
PTP1B-XChem-0173	cryogenic	1.90028	FMOPL000179a	c1cc(cnc1)C[NH2+][C@H]2CS(=O)(=O)C[C@@H]2O	DSPL	None
PTP1B-XChem-0174	cryogenic	1.93813	FMOPL000556a	Cc1ccc(cc1)c2cc(on2)C#N	DSPL	None
PTP1B-XChem-0175	cryogenic	1.78367	FMOPL000089a	COC(=O)c1cccc(c1)NS(=O)(=O)C	DSPL	0.08
PTP1B-XChem-0176	cryogenic	1.99346	FMOPL000023a	c1ccc(cc1)COc2cccc(c2)N	DSPL	None
PTP1B-XChem-0177	cryogenic	1.84356	FMOPL000180a	C[NH+]1CCC(CC1)[NH+]2CCC[C@H](C2)C(=O)[O-	DSPL	None
PTP1B-XChem-0178	cryogenic	1.71231	FMOPL000289a	Cc1ccc(cc1)C[NH2+]Cc2ccncc2	DSPL	None
PTP1B-XChem-0179	cryogenic	3.63437	FMOPL000313a	c1cc(cc(c1)O)C[NH+]2CCSCC2	DSPL	None
PTP1B-XChem-0180	cryogenic	1.75119	FMOPL000108a	c1cc(ccc1CNC(=O)N2CCOCC2)C#N	DSPL	0.15
PTP1B-XChem-0181	cryogenic	2.08168	FMOPL000199a	CC[C@@H](C)[NH+]1CCN(CC1)C(=O)c2ccncc2	DSPL	None
PTP1B-XChem-0182	cryogenic	2.28876	FMOPL000580a	CCOC(=O)c1cc(no1)c2ccc(cc2)F	DSPL	None
PTP1B-XChem-0183	cryogenic	3.68625	FMOPL000109a	c1c(cncc1C(=O)[O-])C#CCC2CCCCC2	DSPL	None
PTP1B-XChem-0184	cryogenic	1.84973	FMOPL000200a	c1ccc(cc1)NC(=O)N2CCC(CC2)C(=O)N	DSPL	None
PTP1B-XChem-0185	cryogenic	2.24531	FMOPL000575a	CC(C)COc1ccc(cc1)c2csc(n2)N	DSPL	None
PTP1B-XChem-0186	cryogenic	2.02443	FMOPL000107a	c1ccc(cc1)[C@@H](CNC(=O)c2ccccc2)O	DSPL	None
PTP1B-XChem-0187	cryogenic	1.79944	my_FMOPL000049a	CC1(CC(=CC(=O)C1)Nc2ccccc2C#N)C	DSPL	None
PTP1B-XChem-0188	cryogenic	None	FMOPL000201a	c1cc(cnc1)CNc2ccc(cc2N)C(=O)[O-	DSPL	None
PTP1B-XChem-0189	cryogenic	1.7407	FMOPL000577a	CCC(=O)Nc1c2ccccc2oc1C(=O)N	DSPL	None
PTP1B-XChem-0190	cryogenic	2.1733	FMOPL000261a	c1cc(cc(c1)c2ccc(cc2)O)C#N	DSPL	None
PTP1B-XChem-0191	cryogenic	1.80267	FMOPL000635a	Cc1nnc(s1)Nc2cccc(c2)F	DSPL	None
PTP1B-XChem-0192	cryogenic	1.84076	FMOPL000454a	Cc1cc(nc(c1)NC(=O)Nc2ccccc2)C	DSPL	None
PTP1B-XChem-0193	cryogenic	1.82055	FMOPL000475a	CCCn1c(nnn1)NC(=O)c2ccco2	DSPL	0.08
PTP1B-XChem-0194	cryogenic	1.86104	FMOPL000262a	c1cc(cc(c1)c2cccc(c2)O)C#N	DSPL	None
PTP1B-XChem-0195	cryogenic	1.75261	FMOPL000647a	CCOC(=O)c1c(nc(s1)c2cnccn2)C	DSPL	None
PTP1B-XChem-0196	cryogenic	1.95612	FMOPL000402a	CC(C)Oc1ccc(cc1)[C@@H]2CC(=O)NC2	DSPL	None
PTP1B-XChem-0197	cryogenic	1.75966	FMOPL000494a	CC(=O)Nc1ccc(cc1)OC(=O)N2CCCC2	DSPL	None
PTP1B-XChem-0198	cryogenic	1.93363	FMOPL000690a	C[NH+](C)Cc1c[nH]c2c1cc(cc2)OC	DSPL	None
PTP1B-XChem-0199	cryogenic	1.7922	FMOPL000627a	C1COCC[NH+]1Cc2c(snn2)Cl	DSPL	None
PTP1B-XChem-0200	cryogenic	1.97293	FMOPL000404a	CCc1nnc(s1)NC(=O)c2cnccn2	DSPL	None
PTP1B-XChem-0201	cryogenic	1.69355	FMOPL000481a	c1ccc(cc1)CC[NH+]2CCC(CC2)C(=O)N	DSPL	None
PTP1B-XChem-0202	cryogenic	2.47234	FMOPL000688a	CC(=O)c1ccc(cc1)OCC(=O)[O-	DSPL	None
PTP1B-XChem-0203	cryogenic	1.8025	FMOPL000662a	c1cc(ccc1NC(=O)Nc2ccc(cc2)F)F	DSPL	None
PTP1B-XChem-0204	cryogenic	1.71314	FMOPL000419a	CC(=O)Nc1nc2ccc(cc2s1)C(=O)NC	DSPL	None
PTP1B-XChem-0205	cryogenic	1.67188	FMOPL000466a	Cc1c(sc2c1c(ncn2)N(C)C)C	DSPL	0.1 0.09 0.11
PTP1B-XChem-0206	cryogenic	1.71253	FMOPL000686a	COc1ccc2c(c1)non2	DSPL	None
PTP1B-XChem-0207	cryogenic	2.03314	FMOPL000653a	c1ccc(cc1)[C@@H](C[NH+]2CCC(CC2)C(=O)N)O	DSPL	None
PTP1B-XChem-0208	cryogenic	1.82293	FMOPL000411a	c1cc(oc1)C(=O)NCCc2ccc(cc2)F	DSPL	None
PTP1B-XChem-0209	cryogenic	1.78555	FMOPL000493a	CC(C)c1ccc(cc1)C(=O)NC[C@@H]2CCCO2	DSPL	None
PTP1B-XChem-0210	cryogenic	2.34329	SDOOA000888b	c1ccc(cc1)COC(=O)NO	DSPL	None
PTP1B-XChem-0211	cryogenic	2.35991	FMOPL000638a	COC(=O)c1ccc(s1)c2ccccn2	DSPL	0.25
PTP1B-XChem-0212	cryogenic	1.90385	FMOPL000422a	CCn1cc(cn1)CNC(=O)c2cccnc2	DSPL	None
PTP1B-XChem-0213	cryogenic	None	FMOPL000495a	CC(=O)c1ccc(cc1)N2CCC(CC2)C(=O)N	DSPL	None
PTP1B-XChem-0214	cryogenic	1.84335	FMOPL000689a	CCN(CCO)c1ccc(c(c1)C)N	DSPL	None
PTP1B-XChem-0215	cryogenic	2.15908	FMOPL000651a	c1ccc(cc1)[C@@H](C[NH2+][C@@H]2CCCCNC2=O)O	DSPL	None
PTP1B-XChem-0216	cryogenic	1.94697	FMOPL000401a	c1cc(oc1)C(=O)NC(=S)N2CCOCC2	DSPL	None
PTP1B-XChem-0217	cryogenic	1.91972	FMOPL000485a	CC(=O)Nc1ccc(cc1)Oc2ncccn2	DSPL	None
PTP1B-XChem-0218	cryogenic	1.81243	FMOPL000691a	c1ccc(cc1)COC(=O)N2CCC[C@H]2CO	DSPL	None
PTP1B-XChem-0219	cryogenic	1.7233	FMOPL000661a	Cc1ccc(cc1)C(=O)O[C@@H]2C[NH+]3CCC2CC3	DSPL	None
PTP1B-XChem-0220	cryogenic	1.7831	FMOPL000429a	Cc1ccc(cc1)CNC(=O)c2c(ccs2)C	DSPL	None
PTP1B-XChem-0221	cryogenic	2.08155	FMOPL000460a	CC(=O)Nc1nc(ns1)SC	DSPL	None
PTP1B-XChem-0222	cryogenic	1.85148	FMOPL000687a	COc1cc2cccnc2c(c1)N	DSPL	None
PTP1B-XChem-0223	cryogenic	1.87225	FMOPL000658a	C[C@H]1CN(C[C@H](O1)C)c2ccc(cc2C(=O)[O-])N	DSPL	None
PTP1B-XChem-0224	cryogenic	1.75472	FMOPL000407a	C[C@@H]1C[C@H]1C(=O)NCCc2ccc(cc2)Cl	DSPL	None
PTP1B-XChem-0225	cryogenic	1.75115	FMOPL000501a	c1ccc(cc1)CCCC(=O)N2CCOCC2	DSPL	None
PTP1B-XChem-0226	cryogenic	1.93184	FMOPL000685a	COc1ccc(cc1N)N	DSPL	None
PTP1B-XChem-0227	cryogenic	4.14172	FMOPL000633a	Cc1c(c(n(n1)C)C)NC(=O)CC#N	DSPL	None
PTP1B-XChem-0228	cryogenic	None	FMOPL000418a	CC(C)c1ccc(cc1)C(=O)Nc2nncs2	DSPL	None
PTP1B-XChem-0229	cryogenic	1.80072	FMOPL000504a	COCC(=O)Nc1ccccc1	DSPL	None
PTP1B-XChem-0230	cryogenic	1.86066	FMOPL000684a	c1ccc(cc1)NO	DSPL	None
PTP1B-XChem-0231	cryogenic	2.04181	FMOPL000629a	c1cc(oc1)C[NH+]2CCS(=O)(=O)CC2	DSPL	None
PTP1B-XChem-0232	cryogenic	1.96808	FMOPL000426a	COc1ccc(cc1)NCc2ccccc2O	DSPL	None
PTP1B-XChem-0233	cryogenic	2.49158	FMOPL000743a	Cc1ccc(cc1)CNC(=O)Cc2cccs2	DSPL	None
PTP1B-XChem-0234	cryogenic	1.96449	FMOPL000631a	CC(=O)Nc1ccccc1C(=O)NN	DSPL	None
PTP1B-XChem-0235	cryogenic	1.94249	FMOPL000446a	CCOc1ccc(cc1)NC(=O)c2cnccn2	DSPL	None
PTP1B-XChem-0236	cryogenic	2.08567	FMOPL000513a	CC(=O)NCCc1ccc(cc1)S(=O)(=O)N	DSPL	None
PTP1B-XChem-0237	cryogenic	None	FMOPL000379a	Cc1ccc(c(c1)O)NC2=CC(=O)CC(C2)(C)C	DSPL	None
PTP1B-XChem-0238	cryogenic	2.13832	FMOPL000334a	CC(C)(C)NC(=O)N1CCC(CC1)C(=O)N	DSPL	None
PTP1B-XChem-0239	cryogenic	1.99177	FMOPL000361a	c1ccc(c(c1)C(=O)NCCc2ccncc2)F	DSPL	None
PTP1B-XChem-0240	cryogenic	3.5036	FMOPL000325a	CC(=O)N1CCNC(=O)[C@@H]1CC(=O)OC	DSPL	None
PTP1B-XChem-0241	cryogenic	2.09066	FMOPL000311a	CCCC(=O)Nc1nnn(n1)CC	DSPL	None
PTP1B-XChem-0242	cryogenic	2.3597	FMOPL000100a	c1cc2c(cc1NC(=O)NCC3CC3)CCO2	DSPL	None
PTP1B-XChem-0243	cryogenic	2.07188	FMOPL000039a	CC(C)(C)NC(=O)Nc1ccccc1C(=O)N	DSPL	None
PTP1B-XChem-0244	cryogenic	1.91824	FMOPL000196a	c1cc2c(cc1C[NH2+]Cc3ccncc3)OCO2	DSPL	None
PTP1B-XChem-0245	cryogenic	1.72102	FMOPL000576a	CC1CC[NH+](CC1)Cc2c[nH]c3c2cccc3	DSPL	None
PTP1B-XChem-0246	cryogenic	3.54116	FMOPL000101a	COc1ccc(cn1)NC(=O)Nc2cccs2	DSPL	None
PTP1B-XChem-0247	cryogenic	1.69359	FMOPL000045a	c1cc(ccc1N2C(=O)CCC2=O)OCC(=O)[O-	DSPL	None
PTP1B-XChem-0248	cryogenic	1.81091	FMOPL000197a	Cc1ccccc1OCC(=O)Nc2cccnc2	DSPL	None
PTP1B-XChem-0249	cryogenic	1.77263	FMOPL000574a	c1ccc2c(c1)ncn2Cc3ccc(cc3)F	DSPL	0.23
PTP1B-XChem-0250	cryogenic	1.83261	FMOPL000110a	Cc1nccc(n1)c2cccc(c2)NC(=O)NC	DSPL	None
PTP1B-XChem-0251	cryogenic	1.9028	FMOPL000046a	c1ccc(cc1)CCNC(=O)NC2CCCCC2	DSPL	None
PTP1B-XChem-0252	cryogenic	None	FMOPL000198a	Cc1cccc(c1C)NC(=O)C[NH+]2CCOCC2	DSPL	None
PTP1B-XChem-0253	cryogenic	2.09271	FMOPL000555a	C[C@@H](C[NH2+]Cc1c(cccc1Cl)Cl)O	DSPL	None
PTP1B-XChem-0254	cryogenic	1.82093	FMOPL000092a	c1csc(c1NC(=O)C(F)(F)F)C(=O)N	DSPL	None
PTP1B-XChem-0255	cryogenic	2.06598	FMOPL000024a	c1ccc(cc1)C[NH+]2CCO[C@H](C2)CO	DSPL	None
PTP1B-XChem-0256	cryogenic	1.76369	FMOPL000181a	C[NH+]1CCN(CC1)C(=O)c2ccc(c(c2)F)F	DSPL	None
PTP1B-XChem-0257	cryogenic	2.14938	FMOPL000553a	CNC(=O)c1nc(no1)c2cccs2	DSPL	None
PTP1B-XChem-0258	cryogenic	1.82197	FMOPL000091a	c1cc(sc1)c2ccc(s2)c3ccn[nH]3	DSPL	None
PTP1B-XChem-0259	cryogenic	3.0867	FMOPL000025a	CC(C)(C)OC(=O)N1CCC(CC1)[NH2+]C2CC2	DSPL	None
PTP1B-XChem-0260	cryogenic	None	FMOPL000182a	c1ccc(cc1)COCc2c[nH]c(=O)[nH]c2=O	DSPL	None
PTP1B-XChem-0261	cryogenic	1.83883	FMOPL000564a	Cc1ccc2c(c1)c3c([nH]2)[C@H](CCC3)[NH3+	DSPL	None
PTP1B-XChem-0262	cryogenic	2.11821	FMOPL000096a	COC(=O)NNc1cc(ccn1)C(F)(F)F	DSPL	None
PTP1B-XChem-0263	cryogenic	4.24815	FMOPL000183a	c1ccc(c(c1)CNc2ccc(cc2)F)CO	DSPL	None
PTP1B-XChem-0264	cryogenic	2.82667	FMOPL000562a	COC(=O)c1ccc(o1)C[NH+]2CCCC2	DSPL	None
PTP1B-XChem-0265	cryogenic	1.98933	FMOPL000385a	C1CCC(CC1)NC(=O)CC#N	DSPL	None
PTP1B-XChem-0266	cryogenic	3.71139	FMOPL000190a	CC[NH+]1CCN(CC1)C(=O)NC2CCCCC2	DSPL	None
PTP1B-XChem-0267	cryogenic	2.01032	FMOPL000471a	c1cc(oc1)CNC(=O)NCc2ccco2	DSPL	None
PTP1B-XChem-0268	cryogenic	2.87148	FMOPL000346a	c1cc(ccc1C[NH+]2CCC(CC2)C(=O)N)F	DSPL	None
PTP1B-XChem-0269	cryogenic	2.34195	FMOPL000368a	CC(C)(C)C1CCC(CC1)[NH2+]Cc2ccncc2	DSPL	None
PTP1B-XChem-0270	cryogenic	2.07255	FMOPL000318a	Cc1cc(cc(c1NC)C)[N+](C)(C)C	DSPL	None
PTP1B-XChem-0271	cryogenic	2.07203	FMOPL000332a	c1cc(ccc1OCC(=O)N2CCCC2)F	DSPL	None
PTP1B-XChem-0272	cryogenic	1.89252	FMOPL000355a	COCC(=O)Nc1nc(cs1)c2ccccc2	DSPL	None
PTP1B-XChem-0273	cryogenic	2.01786	FMOPL000363a	c1ccc(cc1)CCC(=O)Nc2ccc(cc2)O	DSPL	None
PTP1B-XChem-0274	cryogenic	2.49937	FMOPL000366a	c1ccc2c(c1)OC[C@@H](O2)C(=O)N3CCOCC3	DSPL	None
PTP1B-XChem-0275	cryogenic	2.27625	FMOPL000343a	c1ccc(cc1)CNc2ccc(cc2)C(=O)[O-	DSPL	None
PTP1B-XChem-0276	cryogenic	3.5461	FMOPL000344a	c1ccc(cc1)SCC(=O)NC2CCCCC2	DSPL	None
PTP1B-XChem-0277	cryogenic	2.40985	FMOPL000329a	COCC(=O)Nc1ccccc1C(=O)N	DSPL	None
PTP1B-XChem-0278	cryogenic	2.33546	FMOPL000099a	c1ccc(cc1)COc2ccc(cc2)C(=O)N	DSPL	None
PTP1B-XChem-0279	cryogenic	2.57759	FMOPL000041a	CCOc1ccc(cc1)NC(=O)NC(C)(C)C	DSPL	None
PTP1B-XChem-0280	cryogenic	1.7338	FMOPL000417a	c1ccc(cc1)[C@@H]2C[C@H]2C(=O)Nc3nccs3	DSPL	None
PTP1B-XChem-0281	cryogenic	None	FMOPL000489a	c1cc(ccc1C(=O)Nc2ccc(cc2)O)Cl	DSPL	None
PTP1B-XChem-0282	cryogenic	3.21717	FMOPL000263a	c1cc(c(cc1C(F)(F)F)N)N2CCCCC2	DSPL	None
PTP1B-XChem-0283	cryogenic	2.04958	FMOPL000451a	COc1cc(cc(c1)OC)C(=O)Nn2cnnc2	DSPL	None
PTP1B-XChem-0284	cryogenic	1.83149	FMOPL000469a	c1ccnc(c1)NC(=O)c2cnccn2	DSPL	None
PTP1B-XChem-0285	cryogenic	1.76082	FMOPL000264a	COC(=O)c1cccc2c1-c3ccccc3C2=O	DSPL	None
PTP1B-XChem-0286	cryogenic	1.73356	FMOPL000409a	Cc1c(sc(n1)NC(=O)OC)C(=O)N(C)C	DSPL	None
PTP1B-XChem-0287	cryogenic	2.19403	FMOPL000487a	COc1ccc2c(c1)sc(n2)NC(=O)C3CC3	DSPL	None
PTP1B-XChem-0288	cryogenic	1.72212	FMOPL000260a	CCOC(=O)Nc1cccc(c1)Cl	DSPL	None
PTP1B-XChem-0289	cryogenic	2.52424	FMOPL000643a	c1cc(cnc1)Nc2nnc(s2)C(F)(F)F	DSPL	None
PTP1B-XChem-0290	cryogenic	1.72263	FMOPL000438a	CC(C)C(=O)N1CCC(CC1)Cc2ccccc2	DSPL	None
PTP1B-XChem-0291	cryogenic	1.78409	FMOPL000474a	CC(C)NC(=O)c1ccc2ccccc2n1	DSPL	None
PTP1B-XChem-0292	cryogenic	3.54279	FMOPL000259a	Cc1ccc(o1)C[NH+](C)C	DSPL	None
PTP1B-XChem-0293	cryogenic	3.78415	FMOPL000309a	Cn1nc(nn1)NC(=O)c2cc3ccccc3o2	DSPL	None
PTP1B-XChem-0294	cryogenic	2.00133	FMOPL000760a	c1cc(cnc1)C[NH2+]C[C@@H]2CCC=CC2	DSPL	None
PTP1B-XChem-0295	cryogenic	3.52607	FMOPL000441a	CC(C)COc1ccc(cc1)[C@@H]2C(=O)NC(=O)N2	DSPL	None
PTP1B-XChem-0296	cryogenic	2.21208	FMOPL000465a	C[C@H](c1ccccc1)NC(=O)COC	DSPL	0.14
PTP1B-XChem-0297	cryogenic	1.9365	FMOPL000303a	CCc1ccc(cc1)C(=O)Nc2nnn(n2)CC	DSPL	None
PTP1B-XChem-0298	cryogenic	2.26133	FMOPL000759a	CNC(=O)OCc1nccn1C	DSPL	None
PTP1B-XChem-0299	cryogenic	1.78021	FMOPL000389a	COc1ccc(cc1)CNC(=O)CC#N	DSPL	None
PTP1B-XChem-0300	cryogenic	1.7544	FMOPL000462a	COCC(=O)Nc1ccc(cc1)O	DSPL	None
PTP1B-XChem-0301	cryogenic	1.88338	FMOPL000302a	CCOc1ccc(cc1)C(=O)Nc2nnn(n2)C	DSPL	None
PTP1B-XChem-0302	cryogenic	1.83337	FMOPL000761a	c1ccc(c(c1)C(=O)N)Nc2cccc(c2)Cl	DSPL	None
PTP1B-XChem-0303	cryogenic	1.88285	FMOPL000428a	Cc1cc(no1)NC(=O)CSc2ccccc2	DSPL	None
PTP1B-XChem-0304	cryogenic	None	FMOPL000498a	Cc1ccc(cc1)OCC(=O)Nc2cc(on2)C	DSPL	None
PTP1B-XChem-0305	cryogenic	1.81361	FMOPL000310a	c1cc(oc1)C(=O)Nc2ccc3c(c2)[nH]c(=O)[nH]3	DSPL	None
PTP1B-XChem-0306	cryogenic	1.70173	FMOPL000594a	CCCc1cc(=O)oc2c1ccc(c2)OC(=O)C	DSPL	None
PTP1B-XChem-0307	cryogenic	1.83977	FMOPL000427a	Cc1c(cco1)C(=O)N2CCc3c2cccc3	DSPL	None
PTP1B-XChem-0308	cryogenic	1.70649	FMOPL000499a	Cc1cccc(c1)C(=O)Nc2ccc(cc2O)C	DSPL	None
PTP1B-XChem-0309	cryogenic	2.09102	FMOPL000641a	CN(C)C(=O)Nc1cnccc1C(F)(F)F	DSPL	None
PTP1B-XChem-0310	cryogenic	2.40567	FMOPL000408a	C[NH+]1CCN(CC1)C(=O)Nc2ccccc2	DSPL	None
PTP1B-XChem-0311	cryogenic	1.93278	FMOPL000468a	CCC(=O)Nc1ccc2c(c1)[nH]c(=O)[nH]2	DSPL	None
PTP1B-XChem-0312	cryogenic	1.9394	FMOPL000258a	C1CC[NH+](C1)C[C@H](CO)O	DSPL	None
PTP1B-XChem-0313	cryogenic	3.39372	FMOPL000637a	COC(=O)c1c(ccs1)NC(=O)C2CC2	DSPL	None
PTP1B-XChem-0314	cryogenic	1.93226	FMOPL000424a	COCc1nnc(s1)NC(=O)c2ccccc2	DSPL	None
PTP1B-XChem-0315	cryogenic	1.99703	FMOPL000473a	CC(C)C(=O)NCc1[nH]c2ccccc2n1	DSPL	None
PTP1B-XChem-0316	cryogenic	2.16215	FMOPL000312a	c1cc(cc(c1)Cl)C[NH+]2CCOCC2	DSPL	None
PTP1B-XChem-0317	cryogenic	1.84251	FMOPL000349a	CC(=O)Nc1ccc(cc1)C[NH+]2CCOCC2	DSPL	None
PTP1B-XChem-0318	cryogenic	2.23729	FMOPL000319a	Cc1cccc(c1)C[NH+]2CCOCC2	DSPL	None
PTP1B-XChem-0319	cryogenic	1.96595	FMOPL000102a	COc1ccc2cc(ccc2c1)c3cc[nH]n3	DSPL	None
PTP1B-XChem-0320	cryogenic	2.40125	FMOPL000040a	CC1(CC(=CC(=O)C1)Nc2cccc(c2)O)C	DSPL	None
PTP1B-XChem-0321	cryogenic	2.3566	FMOPL000191a	c1cnccc1c2nc(on2)C3CCCCC3	DSPL	None
PTP1B-XChem-0322	cryogenic	2.65513	FMOPL000569a	CCCn1c(nnn1)NC(=O)c2cccs2	DSPL	None
PTP1B-XChem-0323	cryogenic	1.94038	XST00000908c	Cn1c(c(c(n1)C(F)(F)F)c2ccccc2)N	DSPL	None
PTP1B-XChem-0324	cryogenic	1.8627	FMOPL000043a	C[C@H]1CC[C@H](C1)[NH2+]Cc2ccc3c(c2)OCO3	DSPL	None
PTP1B-XChem-0325	cryogenic	2.09648	FMOPL000192a	c1ccn(c1)c2ccc(cc2)N3CCOCC3	DSPL	None
PTP1B-XChem-0326	cryogenic	1.90853	FMOPL000103a	COc1ccccc1N2CC[NH+](CC2)CC#N	DSPL	None
PTP1B-XChem-0327	cryogenic	3.52681	FMOPL000038a	c1cc(oc1)C(=O)N2CC[NH+](CC2)CC(=O)N	DSPL	None
PTP1B-XChem-0328	cryogenic	2.54594	FMOPL000193a	CC1CCN(CC1)c2ccc(cc2N)C(=O)[O-	DSPL	None
PTP1B-XChem-0329	cryogenic	2.36757	FMOPL000571a	Cc1ccc(cc1)S(=O)(=O)N(C)CCC#N	DSPL	None
PTP1B-XChem-0330	cryogenic	2.0693	FMOPL000106a	Cc1cc(no1)c2nc(on2)c3ccccc3	DSPL	None
PTP1B-XChem-0331	cryogenic	2.57053	FMOPL000194a	Cc1ccc(cc1)C(=O)n2cnc3c2cccc3	DSPL	None
PTP1B-XChem-0332	cryogenic	1.90185	FMOPL000104a	Cc1cc(no1)C(=O)NNc2ccccc2F	DSPL	None
PTP1B-XChem-0333	cryogenic	2.13781	FMOPL000195a	c1ccc2c(c1)ccc(c2O)C[NH+]3CCOCC3	DSPL	None
PTP1B-XChem-0334	cryogenic	None	FMOPL000584a	c1cc(ccc1C(=O)[O-])Oc2ccc(cc2)N	DSPL	None
PTP1B-XChem-0335	cryogenic	None	FMOPL000387a	Cc1cc(no1)C(=O)NCC(=O)OC	DSPL	None
PTP1B-XChem-0336	cryogenic	None	FMOPL000500a	c1cc(cc(c1)O)NC(=O)Nc2ccc(cc2)F	DSPL	None
PTP1B-XChem-0337	cryogenic	1.93554	FMOPL000283a	CCc1nnc(s1)NC(=O)C[NH+](C)C	DSPL	None
PTP1B-XChem-0338	cryogenic	1.77784	my_FMOPL000592a	CC1(C[C@H](CCO1)C(=O)NCc2ccccc2)C	DSPL	None
PTP1B-XChem-0339	cryogenic	None	FMOPL000457a	Cn1ccc(n1)C(=O)Nc2cccc(c2)C(=O)[O-	DSPL	None
PTP1B-XChem-0340	cryogenic	3.81756	FMOPL000490a	c1ccc(cc1)OCC(=O)Nc2ccccc2O	DSPL	None
PTP1B-XChem-0341	cryogenic	2.01281	FMOPL000296a	c1cc(ccc1C[NH2+]Cc2ccc(cc2)F)C#N	DSPL	None
PTP1B-XChem-0342	cryogenic	2.50907	FMOPL000547a	CC(C)C(=O)Nc1nnn(n1)C	DSPL	None
PTP1B-XChem-0343	cryogenic	1.82743	FMOPL000432a	c1ccc(cc1)NS(=O)(=O)c2ccc(cc2)N	DSPL	None
PTP1B-XChem-0344	cryogenic	2.00049	FMOPL000476a	CC[C@H](CO)NC(=O)Nc1ccc(cc1)Cl	DSPL	None
PTP1B-XChem-0345	cryogenic	2.08617	FMOPL000305a	COc1cccc(c1)C[NH+]2CCC(CC2)C(=O)N	DSPL	None
PTP1B-XChem-0346	cryogenic	1.77941	FMOPL000587a	c1ccc(cc1)COc2ccccc2C(=O)NN	DSPL	None
PTP1B-XChem-0347	cryogenic	1.89003	FMOPL000388a	c1c(c(=O)[nH]c(=O)[nH]1)NC2CCCCC2	DSPL	None
PTP1B-XChem-0348	cryogenic	3.55154	FMOPL000461a	C[C@H](C[NH2+]C1CCCCC1)O	DSPL	None
PTP1B-XChem-0349	cryogenic	1.66477	FMOPL000281a	c1c(nns1)C(=O)N2CCOCC2	DSPL	None
PTP1B-XChem-0350	cryogenic	1.65501	FMOPL000563a	C[C@@H](C(=O)OC)NC(=O)N1CCOCC1	DSPL	None
PTP1B-XChem-0351	cryogenic	1.64548	FMOPL000095a	CC(=O)c1ccc(o1)c2ccc(cc2F)F	DSPL	None
PTP1B-XChem-0352	cryogenic	2.12942	FMOPL000058a	c1cc(ccc1n2cc(nn2)CO)Cl	DSPL	None
PTP1B-XChem-0353	cryogenic	1.98239	FMOPL000187a	CC(=O)Nc1cc(ccc1O)c2ccccc2	DSPL	None
PTP1B-XChem-0354	cryogenic	2.32322	FMOPL000568a	CC(=O)Nc1ccc(cc1)c2csc(n2)N	DSPL	None
PTP1B-XChem-0355	cryogenic	None	FMOPL000093a	c1cc(sc1)c2nc(no2)N3CCCCC3	DSPL	None
PTP1B-XChem-0356	cryogenic	1.92333	FMOPL000059a	CC(=O)Nc1ccc(cc1)OCC(=O)[O-	DSPL	None
PTP1B-XChem-0357	cryogenic	2.15119	FMOPL000188a	Cc1nc(c(s1)NC(=O)OC)c2ccccc2	DSPL	None
PTP1B-XChem-0358	cryogenic	1.88135	FMOPL000105a	Cc1cc(nn1c2ccccc2)NC(=O)OC	DSPL	None
PTP1B-XChem-0359	cryogenic	1.96755	FMOPL000189a	c1cc(oc1)CNC(=O)Nc2ccc(cc2)F	DSPL	None
PTP1B-XChem-0360	cryogenic	None	FMOPL000572a	Cc1ccc2c(c1)c3c([nH]2)[C@@H](CCC3)C#N	DSPL	None
PTP1B-XChem-0361	cryogenic	2.00421	FMOPL000300a	c1cc2c(cc1C[NH2+]C[C@@H]3CCC=CC3)OCO2	DSPL	None
PTP1B-XChem-0362	cryogenic	1.91491	FMOPL000565a	c1ccc2c(c1)[nH]c(n2)NCc3ccco3	DSPL	None
PTP1B-XChem-0363	cryogenic	2.06144	FMOPL000484a	CC(=O)N[C@@H](Cc1ccc(cc1)O)C(=O)NN	DSPL	0.24
PTP1B-XChem-0364	cryogenic	1.98196	FMOPL000297a	c1ccnc(c1)C[NH2+]Cc2ccc3c(c2)OCO3	DSPL	None
PTP1B-XChem-0365	cryogenic	2.89862	FMOPL000586a	c1ccc(cc1)CCNc2[nH]c3ccccc3n2	DSPL	None
PTP1B-XChem-0366	cryogenic	3.55437	FMOPL000433a	c1ccc(cc1)OCC(=O)Nc2cccc(c2)F	DSPL	None
PTP1B-XChem-0367	cryogenic	None	FMOPL000464a	C[C@@H](CNC(=O)Nc1ccccc1)O	DSPL	None
PTP1B-XChem-0368	cryogenic	2.41795	FMOPL000292a	CC(C)(C)NC(=O)N1CCC(CC1)C(=O)OC	DSPL	None
PTP1B-XChem-0369	cryogenic	2.54017	FMOPL000585a	c1ccc(cc1)CCNC(=O)c2ccc(=O)oc2	DSPL	None
PTP1B-XChem-0370	cryogenic	2.00083	FMOPL000167a	C1CCCC(CC1)NC(=O)[C@H]2CCCO2	DSPL	None
PTP1B-XChem-0371	cryogenic	2.26436	FMOPL000219a	c1ccc2c(c1)ncn2Cc3ccc(cc3)C#N	DSPL	None
PTP1B-XChem-0372	cryogenic	4.28934	FMOPL000079a	CCOc1ccc2c(c1)sc(n2)C	DSPL	None
PTP1B-XChem-0373	cryogenic	2.35734	FMOPL000011a	COc1cc(cc(c1OC)OC)C[NH3+	DSPL	None
PTP1B-XChem-0374	cryogenic	2.11957	FMOPL000168a	C1CCC(CC1)NC(=O)NC[C@H]2CCCO2	DSPL	None
PTP1B-XChem-0375	cryogenic	1.83496	XST00000599c	Cn1c(cc(n1)c2cccs2)N	DSPL	0.13
PTP1B-XChem-0376	cryogenic	2.42874	FMOPL000014a	c1ccc(cc1)COc2ccccc2N	DSPL	None
PTP1B-XChem-0377	cryogenic	2.90865	FMOPL000169a	COc1ccc(cc1)[C@@H](c2ccccc2)[NH3+	DSPL	None
PTP1B-XChem-0378	cryogenic	1.96081	FMOPL000544a	COCc1nnc(s1)N	DSPL	None
PTP1B-XChem-0379	cryogenic	2.06401	FMOPL000175a	c1cc(ccc1NC(=O)N2CCOCC2)O	DSPL	None
PTP1B-XChem-0380	cryogenic	2.07065	FMOPL000552a	c1c(c(=O)[nH]c(=O)[nH]1)N2CCOCC2	DSPL	None
PTP1B-XChem-0381	cryogenic	1.73172	FMOPL000090a	COc1ccc(cc1)C(=O)NCC(=O)N	DSPL	None
PTP1B-XChem-0382	cryogenic	1.8393	FMOPL000019a	CS(=O)(=O)Nc1ccc(cc1)C[NH3+	DSPL	None
PTP1B-XChem-0383	cryogenic	1.7315	FMOPL000176a	c1ccc(cc1)C2CC[NH+](CC2)CC(=O)[O-	DSPL	None
PTP1B-XChem-0384	cryogenic	2.172	FMOPL000557a	c1cc(ccc1c2cncnc2N)Cl	DSPL	None
PTP1B-XChem-0385	cryogenic	1.82754	FMOPL000088a	COC(=O)c1c(cc(s1)c2cccs2)N	DSPL	None
PTP1B-XChem-0386	cryogenic	1.63374	FMOPL000021a	c1cc(cc(c1)OC(C(F)F)(F)F)N	DSPL	None
PTP1B-XChem-0387	cryogenic	2.05071	FMOPL000347a	Cc1c(n2ccccc2n1)C(=O)NCC(C)C	DSPL	None
PTP1B-XChem-0388	cryogenic	2.37895	FMOPL000077a	COC(=O)C1CC[NH+](CC1)CC(=O)N	DSPL	None
PTP1B-XChem-0389	cryogenic	1.97044	FMOPL000010a	C1CCN(CC1)C(=O)N2CCCCC2	DSPL	None
PTP1B-XChem-0390	cryogenic	1.83314	FMOPL000166a	c1cc(ccc1C[NH2+]C[C@H]2CCCO2)F	DSPL	None
PTP1B-XChem-0391	cryogenic	2.66654	FMOPL000218a	CCOC(=O)C1CCN(CC1)c2cnccn2	DSPL	None
PTP1B-XChem-0392	cryogenic	1.94044	FMOPL000078a	c1ccnc(c1)NS(=O)(=O)c2ccc(cc2)N	DSPL	None
PTP1B-XChem-0393	cryogenic	None	FMOPL000013a	c1ccc(c(c1)C(=O)[O-])OC(F)(F)F	DSPL	None
PTP1B-XChem-0394	cryogenic	1.99657	FMOPL000081a	CCc1ccccc1NNC(=S)N	DSPL	None
PTP1B-XChem-0395	cryogenic	1.84208	FMOPL000015a	c1ccc(cc1)c2ccc(cc2)CC(=O)[O-	DSPL	None
PTP1B-XChem-0396	cryogenic	2.32757	FMOPL000170a	CCOC(=O)Nc1nc2ccc(cc2s1)C	DSPL	None
PTP1B-XChem-0397	cryogenic	2.08779	FMOPL000545a	c1cnc([nH]1)c2[nH]ccn2	DSPL	None
PTP1B-XChem-0398	cryogenic	3.04361	FMOPL000080a	c1cc(sc1)c2ccc(cc2)C[NH3+	DSPL	None
PTP1B-XChem-0399	cryogenic	2.10984	FMOPL000016a	c1ccc(cc1)C[NH2+]Cc2ccc(cc2)F	DSPL	None
PTP1B-XChem-0400	cryogenic	2.73529	FMOPL000171a	CC(C)Oc1ccc(cc1)c2csc(n2)N	DSPL	None
PTP1B-XChem-0401	cryogenic	1.68236	FMOPL000548a	C[C@H]([C@H](c1ccccc1)O)[NH2+]C	DSPL	None
PTP1B-XChem-0402	cryogenic	None	FMOPL000084a	CNC(=O)NCc1c(cccc1Cl)F	DSPL	None
PTP1B-XChem-0403	cryogenic	1.87252	FMOPL000017a	C[NH2+]Cc1ccncc1	DSPL	None
PTP1B-XChem-0404	cryogenic	2.3195	FMOPL000172a	c1cc(cc(c1)F)NC(=O)c2cnccn2	DSPL	None
PTP1B-XChem-0405	cryogenic	2.29817	FMOPL000546a	c1ccc2c(c1)[nH]c(n2)NC#N	DSPL	None
PTP1B-XChem-0406	cryogenic	1.74889	FMOPL000085a	c1cn[nH]c1c2cc(cc(c2O)F)F	DSPL	None
PTP1B-XChem-0407	cryogenic	1.80217	FMOPL000018a	CC(=O)N1CCC(CC1)[NH2+]C2CC2	DSPL	None
PTP1B-XChem-0408	cryogenic	1.71111	FMOPL000173a	CC(C)[NH+]1CCN(CC1)C(=O)c2cccs2	DSPL	None
PTP1B-XChem-0409	cryogenic	1.93961	FMOPL000549a	C[NH+](C)CC#Cc1ccccc1	DSPL	None
PTP1B-XChem-0410	cryogenic	2.07254	FMOPL000083a	CCc1nc(no1)c2ccc(cc2)Cl	DSPL	None
PTP1B-XChem-0411	cryogenic	1.96388	FMSOA000815b	CN(c1ccc(cn1)C(F)(F)F)N	DSPL	None
PTP1B-XChem-0412	cryogenic	3.53033	FMOPL000174a	Cc1ccc(cc1C)C(=O)Nc2nc[nH]n2	DSPL	None
PTP1B-XChem-0413	cryogenic	2.82321	FMOPL000550a	Cc1ccc(o1)c2ccccc2N	DSPL	None
PTP1B-XChem-0414	cryogenic	1.82204	FMOPL000082a	CC(C)c1nnc(s1)NCC(C)(C)C	DSPL	None
PTP1B-XChem-0415	cryogenic	1.77419	FMOPL000020a	Cc1ccc(o1)c2cccc(c2)N	DSPL	None
PTP1B-XChem-0416	cryogenic	2.51901	FMOPL000467a	c1cc(ccc1C[NH2+]C2CCCCC2)O	DSPL	None
PTP1B-XChem-0417	cryogenic	1.86155	FMOPL000285a	CC[C@H](C)c1ccc(c(c1)O)NC(=O)C	DSPL	None
PTP1B-XChem-0418	cryogenic	3.60389	FMOPL000725a	c1cc(ccc1NC(=O)CC#N)OC(F)(F)F	DSPL	None
PTP1B-XChem-0419	cryogenic	2.68402	FMOPL000488a	Cc1c(c(n[nH]1)C)CCOc2ccc(cc2)F	DSPL	None
PTP1B-XChem-0420	cryogenic	2.08857	FMOPL000306a	Cc1ccc(c(c1)C)OCC(=O)N2CCOCC2	DSPL	None
PTP1B-XChem-0421	cryogenic	1.93076	FMOPL000758a	c1cc(ccc1C(=O)N)NC(=O)c2cnccn2	DSPL	None
PTP1B-XChem-0422	cryogenic	3.5321	FMOPL000384a	CCn1ccc(n1)C[NH2+]C	DSPL	None
PTP1B-XChem-0423	cryogenic	1.85066	FMOPL000479a	Cc1ccc(o1)C[NH+](C)Cc2ccccc2	DSPL	None
PTP1B-XChem-0424	cryogenic	3.6696	FMOPL000288a	CCOC(=O)c1c(nc(s1)N(C)C(=O)C)C	DSPL	None
PTP1B-XChem-0425	cryogenic	1.74441	FMOPL000745a	c1ccc(cc1)Nc2nnc3n2nc(cc3)Cl	DSPL	None
PTP1B-XChem-0426	cryogenic	2.14091	FMOPL000435a	c1cc2c(cc1C(=O)N3CCCCCC3)OCO2	DSPL	0.19
PTP1B-XChem-0427	cryogenic	2.39778	FMOPL000496a	COc1ccc(cc1)C(=O)Nc2ccccc2F	DSPL	None
PTP1B-XChem-0428	cryogenic	3.80781	FMOPL000290a	Cn1nc(nn1)NC(=O)c2ccc(cc2)Cl	DSPL	None
PTP1B-XChem-0429	cryogenic	2.99507	FMSOA000445b	CC(=O)Nc1ccc(cc1)C#N	DSPL	None
PTP1B-XChem-0430	cryogenic	2.41922	FMOPL000456a	Cn1c(c(cn1)NC(=O)c2ccccc2)C(=O)N	DSPL	None
PTP1B-XChem-0431	cryogenic	2.24193	FMOPL000480a	C1CCC(CC1)C(=O)N2CCC(CC2)C(=O)N	DSPL	None
PTP1B-XChem-0432	cryogenic	1.65206	FMOPL000505a	c1cscc1C[NH+]2CCC(CC2)O	DSPL	None
PTP1B-XChem-0433	cryogenic	3.68502	FMOPL000731a	CC(C)CC(=O)Nc1ccc(cc1)NC(=O)C	DSPL	None
PTP1B-XChem-0434	cryogenic	1.96687	FMOPL000654a	CC(C)c1ccc(cc1)NNC(=O)c2ccno2	DSPL	None
PTP1B-XChem-0435	cryogenic	1.98424	FMOPL000415a	c1cnc(cn1)C(=O)NCCC2=CCCCC2	DSPL	None
PTP1B-XChem-0436	cryogenic	1.61214	FMOPL000511a	Cc1ccc(cc1)CNC(=O)COC	DSPL	None
PTP1B-XChem-0437	cryogenic	1.80452	FMOPL000749a	CCOc1ccc(cc1)C(=O)Nc2cc(on2)C	DSPL	None
PTP1B-XChem-0438	cryogenic	1.762	FMOPL000646a	CC(C)c1ccc(cc1)NNC(=O)C2CCC2	DSPL	None
PTP1B-XChem-0439	cryogenic	3.53021	FMOPL000413a	c1ccc(cc1)CCC(=O)NN2CCOCC2	DSPL	None
PTP1B-XChem-0440	cryogenic	1.87348	FMOPL000507a	COCC(=O)NCc1ccccc1	DSPL	None
PTP1B-XChem-0441	cryogenic	1.69128	FMOPL000729a	c1cc(c(c(c1)F)C(=O)N2CCCCCC2)F	DSPL	None
PTP1B-XChem-0442	cryogenic	1.63097	FMOPL000657a	CCc1ccccc1NNC(=O)c2ccccc2	DSPL	None
PTP1B-XChem-0443	cryogenic	1.70128	FMOPL000439a	CC(C)C(=O)Nc1ccc(cc1)N2CCCCC2	DSPL	None
PTP1B-XChem-0444	cryogenic	1.7809	FMOPL000502a	CCOC(=O)N1CCOCC1	DSPL	None
PTP1B-XChem-0445	cryogenic	1.75978	FMOPL000754a	Cc1ccc(cc1)CNC(=O)c2ccc(cc2)C	DSPL	None
PTP1B-XChem-0446	cryogenic	1.98033	FMOPL000648a	c1cc(cc(c1)NC(=O)c2ccno2)C(=O)[O-	DSPL	0.21 0.22
PTP1B-XChem-0447	cryogenic	1.80852	FMOPL000177a	C[C@H]1CCCC[NH+]1Cc2ccccc2C#N	DSPL	None
PTP1B-XChem-0448	cryogenic	1.74173	FMOPL000554a	COc1ccc(c(c1)O)c2cc[nH]n2	DSPL	None
PTP1B-XChem-0449	cryogenic	3.57916	FMOPL000751a	CNC(=O)c1ccccc1NC(=O)c2ccco2	DSPL	None
PTP1B-XChem-0450	cryogenic	1.8601	FMOPL000443a	CC(=O)Nc1ccc(cc1)C(=O)Nn2cnnc2	DSPL	None
PTP1B-XChem-0451	cryogenic	2.64067	FMOPL000470a	c1ccc(cc1)CNc2c[nH]c(=O)[nH]c2=O	DSPL	None
PTP1B-XChem-0452	cryogenic	None	FMOPL000298a	c1cc(cnc1)CNc2ccc(cc2C(=O)[O-])N	DSPL	None
PTP1B-XChem-0453	cryogenic	1.76345	FMOPL000722a	Cc1c(cccc1Cl)NC(=O)[C@@H]2CCCO2	DSPL	None
PTP1B-XChem-0454	cryogenic	None	FMOPL000392a	C[C@H]1CCCCN1C(=O)N2CCOCC2	DSPL	None
PTP1B-XChem-0455	cryogenic	2.34428	FMOPL000491a	c1ccc(cc1)CC(=O)N2CCc3c2cccc3	DSPL	None
PTP1B-XChem-0456	cryogenic	1.99467	FMOPL000280a	C1CCN(CC1)c2c(non2)N	DSPL	None
PTP1B-XChem-0457	cryogenic	1.78044	FMOPL000750a	CC[C@@H](C)NC(=O)c1cc(on1)c2ccccc2	DSPL	None
PTP1B-XChem-0458	cryogenic	2.40932	FMOPL000442a	CC(C)c1ccc(cc1)NC(=O)N2CCOCC2	DSPL	None
PTP1B-XChem-0459	cryogenic	1.94017	FMOPL000400a	C1CCC(CC1)CCC(=O)N2CCOCC2	DSPL	None
PTP1B-XChem-0460	cryogenic	1.83211	FMOPL000508a	CC(=O)Nc1ccc2c(c1)[nH]c(=O)[nH]2	DSPL	None
PTP1B-XChem-0461	cryogenic	1.80062	FMOPL000739a	C[NH+]1CCC(CC1)OC(=O)c2cccc(c2)F	DSPL	None
PTP1B-XChem-0462	cryogenic	1.96698	FMOPL000636a	c1cc(ccc1NNC(=O)C2CCC2)F	DSPL	None
PTP1B-XChem-0463	cryogenic	2.07552	FMOPL000434a	c1ccc(cc1)NC(=O)NCc2ccc(cc2)F	DSPL	None
PTP1B-XChem-0464	cryogenic	1.9412	FMOPL000506a	CCC(=O)Nc1ccc(cc1O)C	DSPL	None
PTP1B-XChem-0465	cryogenic	2.36462	FMOPL000705a	c1ccc2c(c1)nc(s2)N3CCOCC3	DSPL	None
PTP1B-XChem-0466	cryogenic	1.84031	FMOPL000644a	c1ccc(c(c1)NNC(=O)c2ccno2)F	DSPL	None
PTP1B-XChem-0467	cryogenic	1.77032	FMOPL000406a	COC(=O)Nc1cccc(c1)NC(=O)OC	DSPL	None
PTP1B-XChem-0468	cryogenic	None	FMOPL000503a	CNC(=O)CCC1CCCCC1	DSPL	None
PTP1B-XChem-0469	cryogenic	None	FMOPL000744a	Cc1cccc(c1)NC(=O)Nc2nc(cs2)C	DSPL	None
PTP1B-XChem-0470	cryogenic	None	FMOPL000649a	c1ccc(cc1)C(=O)NNc2ccccc2F	DSPL	None
PTP1B-XChem-0471	cryogenic	None	FMOPL000425a	COc1ccc(cc1)CNC(=O)[C@@H]2CCCO2	DSPL	None
PTP1B-XChem-0472	cryogenic	None	FMOPL000510a	COC(=O)COc1ccc(cc1)C#N	DSPL	None
PTP1B-XChem-0473	cryogenic	None	FMOPL000713a	c1cc(sc1)C(=O)Nc2ccc(cc2)C#N	DSPL	None
PTP1B-XChem-0474	cryogenic	None	FMOPL000656a	CC(=O)Nc1ccc(cn1)NC(=O)c2ccco2	DSPL	None
PTP1B-XChem-0475	cryogenic	None	FMOPL000063a	c1ccc(cc1)c2cnc(c(n2)C(=O)N)N	DSPL	None
PTP1B-XChem-0476	cryogenic	None	FMOPL000224a	CCSc1nnc(s1)NC(=O)OC	DSPL	None
PTP1B-XChem-0477	room-temp	2.87467	FMOPL000065a	COc1cc(ccc1N)N2CCOCC2\r\n	DSPL	None
PTP1B-XChem-0478	room-temp	None	FMOPL000001a	CC[NH+]1CCCCC1\r\n	DSPL	None
PTP1B-XChem-0479	room-temp	None	FMOPL000154a	CC(=O)Nc1nnc(s1)COC\r\n	DSPL	None
PTP1B-XChem-0480	room-temp	3.5228	FMOPL000207a	CCNC(=O)Nc1cc(on1)C\r\n	DSPL	None
PTP1B-XChem-0481	room-temp	None	FMOPL000067a	CC(C)(C)OC(=O)N1CC[NH+](CC1)CCO\r\n	DSPL	None
PTP1B-XChem-0482	room-temp	None	XST00000847b	CN(C)c1cc[nH+]cc1\r\n	DSPL	None
PTP1B-XChem-0483	room-temp	None	FMOPL000155a	Cc1c([nH]c2c1cc(cc2)F)C\r\n	DSPL	None
PTP1B-XChem-0484	room-temp	3.38405	FMOPL000208a	c1cc(ccc1NC(=O)C2CCC2)n3cnnn3\r\n	DSPL	None
PTP1B-XChem-0485	room-temp	3.50828	FMOPL000002a	COc1ccc(cc1)Cl\r\n	DSPL	None
PTP1B-XChem-0486	room-temp	3.52859	FMOPL000156a	C[NH+](C)Cc1ccc(o1)C(=O)[O-]\r\n	DSPL	None
PTP1B-XChem-0487	room-temp	3.52267	FMOPL000003a	C1COCC[NH+]1CCC#N\r\n	DSPL	None
PTP1B-XChem-0488	room-temp	None	FMOPL000209a	c1ccc(cc1)COc2ccc(cc2)C(=O)NN\r\n	DSPL	None
PTP1B-XChem-0489	room-temp	3.64514	FMOPL000159a	Cc1ccsc1C[NH2+]C(C)(C)CO\r\n	DSPL	None
PTP1B-XChem-0490	room-temp	3.50083	FMOPL000008a	Cc1nc(no1)c2ccccc2\r\n	DSPL	None
PTP1B-XChem-0491	room-temp	2.85752	FMOPL000162a	c1cc(sc1)CNc2ccc(cc2)O\r\n	DSPL	None
PTP1B-XChem-0492	room-temp	3.53551	FMOPL000215a	CN(C)C(=O)Nc1ccc(cc1)S(=O)(=O)N\r\n	DSPL	None
PTP1B-XChem-0493	room-temp	3.54252	FMOPL000073a	COc1ccc(cc1)[C@H]2C=C(NC(=O)N2)C(=O)[O-]\r\n	DSPL	None
PTP1B-XChem-0494	room-temp	2.97129	FMOPL000006a	CCOC(=O)C[NH+]1CCCCC1\r\n	DSPL	None
PTP1B-XChem-0495	room-temp	3.49995	FMOPL000212a	CNC(=O)c1ccc(cc1)S(=O)(=O)N\r\n	DSPL	None
PTP1B-XChem-0496	room-temp	3.54938	FMOPL000071a	c1ccc2c(c1)nc(o2)c3cc(ccc3F)N\r\n	DSPL	None
PTP1B-XChem-0497	room-temp	3.1483	FMSOA000341b	CC(=O)Nc1ccccc1O\r\n	DSPL	None
PTP1B-XChem-0498	room-temp	3.08527	FMOPL000160a	c1cc(cnc1)C[NH2+]C2CCCC2\r\n	DSPL	None
PTP1B-XChem-0499	room-temp	3.37014	FMOPL000213a	c1cnc(nc1)NC2CCCCCC2\r\n	DSPL	None
PTP1B-XChem-0500	room-temp	3.55346	FMOPL000072a	COC(=O)c1ccccc1Oc2ccc(cc2)N\r\n	DSPL	None
PTP1B-XChem-0501	room-temp	None	FMOPL000007a	COc1ccc(cc1)NC(=S)N\r\n	DSPL	None
PTP1B-XChem-0502	room-temp	None	FMOPL000161a	c1cocc1C[NH2+]C[C@H]2CCCO2\r\n	DSPL	None
PTP1B-XChem-0503	room-temp	None	FMOPL000214a	c1cc(c(cc1n2cc(nn2)CO)Cl)Cl\r\n	DSPL	None
PTP1B-XChem-0504	room-temp	None	FMOPL000074a	c1cnc(nc1)Oc2ccc(cc2)c3cc[nH]n3	DSPL	None
PTP1B-XChem-0505	cryogenic	1.8431	FMOPL000663a	c1cc(ccc1C[NH+]2CCOCC2)CO	DSPL	None
PTP1B-XChem-0506	cryogenic	None	FMOPL000719a	CCC(=O)Nc1nnc(s1)C2CCCCC2	DSPL	None
PTP1B-XChem-0507	cryogenic	None	FMOPL000652a	c1cc2c(cc1NC(=O)N3CCOCC3)non2	DSPL	None
PTP1B-XChem-0508	cryogenic	None	FMOPL000431a	c1cc(ccc1NC(=O)Nc2cnccn2)Cl	DSPL	None
PTP1B-XChem-0509	cryogenic	1.82052	FMOPL000734a	CC(=O)Nc1nnc(s1)COc2ccccc2	DSPL	None
PTP1B-XChem-0510	cryogenic	3.00297	FMOPL000719a	CCC(=O)Nc1nnc(s1)C2CCCCC2	DSPL	None
PTP1B-XChem-0511	cryogenic	2.25375	FMOPL000652a	c1cc2c(cc1NC(=O)N3CCOCC3)non2	DSPL	None
PTP1B-XChem-0512	cryogenic	1.90129	FMOPL000431a	c1cc(ccc1NC(=O)Nc2cnccn2)Cl	DSPL	None
PTP1B-XChem-0513	cryogenic	1.72464	FMOPL000660a	Cc1cc(no1)NC(=O)c2ccc3c(c2)non3	DSPL	None
PTP1B-XChem-0514	cryogenic	1.75769	FMOPL000397a	Cn1cc(cn1)CNC(=O)c2ccco2	DSPL	None
PTP1B-XChem-0515	cryogenic	1.72335	FMOPL000534a	c1ccc(cc1)C(=O)Nc2ccc3c(c2)cccn3	DSPL	None
PTP1B-XChem-0516	cryogenic	None	FMOPL000742a	Cc1ccc(c(c1)OC(=O)c2ccncc2)C	DSPL	None
PTP1B-XChem-0517	cryogenic	1.68465	FMOPL000645a	c1cc2c(cc1C(=O)N3CCOCC3)nns2	DSPL	0.11 0.12
PTP1B-XChem-0518	cryogenic	1.78733	FMOPL000398a	Cn1ccc(n1)C(=O)NC[C@@H]2CCCO2	DSPL	0.13
PTP1B-XChem-0519	cryogenic	1.87453	FMOPL000533a	Cc1cc(cc(c1)NC(=O)NCc2ccco2)C	DSPL	None
PTP1B-XChem-0520	cryogenic	2.2351	FMOPL000717a	c1ccc2c(c1)[nH]c(n2)C[NH+]3CCOCC3	DSPL	None
PTP1B-XChem-0521	cryogenic	2.06725	XSTXX051512c	CC(=O)N1CCC(CC1)c2c[nH]c3c2cccc3	DSPL	None
PTP1B-XChem-0522	cryogenic	1.74237	FMOPL000449a	CCn1cc(cn1)C(=O)NCc2ccc(cc2)F	DSPL	0.15
PTP1B-XChem-0523	cryogenic	1.80475	FMOPL000529a	Cc1c(c(no1)c2ccc(cc2)F)C(=O)NC	DSPL	None
PTP1B-XChem-0524	cryogenic	1.82303	FMOPL000747a	CC(C)(C)C1CCN(CC1)C(=O)c2ccccc2	DSPL	None
PTP1B-XChem-0525	cryogenic	2.08263	FMOPL000735a	CC(=O)c1ccc(cc1)OC(=O)c2cccs2	DSPL	None
PTP1B-XChem-0526	cryogenic	1.70291	FMOPL000640a	c1ccc2c(c1)c(cs2)NC(=O)NC3CC3	DSPL	None
PTP1B-XChem-0527	cryogenic	2.05245	FMOPL000444a	CC1(CC(=CC(=O)C1)Nc2c[nH]c(=O)[nH]c2=O)C	DSPL	None
PTP1B-XChem-0528	cryogenic	1.85167	FMOPL000514a	CNc1ncccn1	DSPL	0.19
PTP1B-XChem-0529	cryogenic	1.86497	FMOPL000707a	COc1ccc(cc1)C[NH2+]C2CCCC2	DSPL	None
PTP1B-XChem-0530	cryogenic	2.09569	FMOPL000655a	CC(=O)Nc1ccc(cc1)NC(=O)[C@H]2CC2(C)C	DSPL	None
PTP1B-XChem-0531	cryogenic	1.80437	FMOPL000416a	c1cc(ccc1C(=O)N)NC(=O)[C@@H]2CCCO2	DSPL	None
PTP1B-XChem-0532	cryogenic	1.86575	FMOPL000517a	C1CN(CCC1C(=O)N)C(=O)CC#N	DSPL	None
PTP1B-XChem-0533	cryogenic	1.75305	FMOPL000703a	c1cc(cc(c1)F)C[NH2+]Cc2ccco2	DSPL	None
PTP1B-XChem-0534	cryogenic	2.27276	FMOPL000630a	CC(C)[C@](C)(C#N)Nc1ccccc1	DSPL	None
PTP1B-XChem-0535	cryogenic	1.91253	FMOPL000448a	CC[C@H](C)NC(=O)c1cc(on1)c2ccccc2	DSPL	None
PTP1B-XChem-0536	cryogenic	1.78427	FMOPL000516a	C[NH2+]CCC1CCCCC1	DSPL	None
PTP1B-XChem-0537	cryogenic	2.33005	FMOPL000752a	COc1cccc(c1)C(=O)Nc2ccccc2F	DSPL	None
PTP1B-XChem-0538	cryogenic	1.7729	FMOPL000632a	Cn1c(cc(=O)[nH]1)Nc2ccccc2	DSPL	0.12 0.1
PTP1B-XChem-0539	cryogenic	1.93129	FMOPL000445a	CC1CCN(CC1)C(=O)CCCc2ccccc2	DSPL	None
PTP1B-XChem-0540	cryogenic	1.87167	FMOPL000520a	CC1CCC(CC1)[NH2+]C2CCC(CC2)O	DSPL	None
PTP1B-XChem-0541	cryogenic	2.4195	FMOPL000132a	c1ccc2c(c1)CC[NH+](C2)Cc3ccc(cc3)O	DSPL	None
PTP1B-XChem-0542	cryogenic	1.78417	FMOPL000239a	CC(=O)N1CCN(CC1)c2ccc(cc2)Cl	DSPL	None
PTP1B-XChem-0543	cryogenic	1.72264	FMOPL000610a	CC(C)C(=O)N1CCN(CC1)c2ccc(cc2)N	DSPL	None
PTP1B-XChem-0544	cryogenic	1.74216	FMOPL000233a	CC(=O)c1cccc(c1)NC(=O)C(F)(F)F	DSPL	None
PTP1B-XChem-0545	cryogenic	1.80433	FMOPL000605a	c1cc(ccc1c2nnc(s2)N)O	DSPL	None
PTP1B-XChem-0546	cryogenic	1.93471	FMOPL000124a	CC(C)(C)C(=O)NCCc1[nH]c2ccccc2n1	DSPL	None
PTP1B-XChem-0547	cryogenic	1.69445	FMOPL000234a	c1ccc(cc1)NC(=O)Nc2cccnc2	DSPL	None
PTP1B-XChem-0548	cryogenic	1.80439	FMOPL000604a	COc1ccc(cc1)NC(=O)C[NH3+	DSPL	None
PTP1B-XChem-0549	cryogenic	1.70383	FMOPL000128a	Cc1nc2ccc(cc2o1)O	DSPL	None
PTP1B-XChem-0550	cryogenic	1.73339	FMOPL000235a	CCS(=O)(=O)NCc1ccc2c(c1)OCO2	DSPL	None
PTP1B-XChem-0551	cryogenic	1.93294	FMOPL000606a	c1cc(ccc1c2ccnc(n2)N)Cl	DSPL	None
PTP1B-XChem-0552	cryogenic	1.72315	FMOPL000129a	Cc1ccc(cc1C)c2c(sc(n2)N)C	DSPL	None
PTP1B-XChem-0553	cryogenic	2.0403	FMOPL000609a	CCOc1ccccc1N2CC[NH2+]CC2	DSPL	None
PTP1B-XChem-0554	cryogenic	1.81495	FMOPL000131a	COc1ccc(cc1)N2C[C@@H](CC2=O)C(=O)N	DSPL	None
PTP1B-XChem-0555	cryogenic	1.77463	FMOPL000237a	CC(C)CNC(=O)c1cc(ccc1OC)Cl	DSPL	None
PTP1B-XChem-0556	cryogenic	1.76405	FMOPL000607a	CC1(C[C@H](CCO1)[NH2+]Cc2ccco2)C	DSPL	None
PTP1B-XChem-0557	cryogenic	1.7715	FMOPL000130a	c1cc(ccc1C(=O)[O-])Nc2cn[nH]c(=O)n2	DSPL	None
PTP1B-XChem-0558	cryogenic	1.67408	FMOPL000238a	c1ccc(cc1)Nc2ccc(cc2N)C#N	DSPL	None
PTP1B-XChem-0559	cryogenic	1.77448	FMOPL000608a	CC1CCN(CC1)c2ccc(cc2Cl)N	DSPL	0.18
PTP1B-XChem-0560	cryogenic	1.81269	FMOPL000268a	CC(=O)Oc1ccc2c(c1)nsn2	DSPL	None
PTP1B-XChem-0561	cryogenic	1.65221	FMOPL000266a	CNc1ccc(cc1)O	DSPL	None
PTP1B-XChem-0562	cryogenic	1.79641	FMOPL000265a	C1COCC[NH+]1CCO	DSPL	None
PTP1B-XChem-0563	cryogenic	1.73178	FMOPL000120a	CC[C@H](C)NC(=O)c1ccc(cc1)NC(=O)C	DSPL	None
PTP1B-XChem-0564	cryogenic	1.73094	FMOPL000228a	CS(=O)(=O)NCCc1ccc(cc1)F	DSPL	None
PTP1B-XChem-0565	cryogenic	1.78481	FMOPL000122a	c1ccc(cc1)CONC(=O)Nc2ccccc2	DSPL	None
PTP1B-XChem-0566	cryogenic	2.165	FMOPL000229a	COc1cc(nc(n1)N)c2ccccc2	DSPL	None
PTP1B-XChem-0567	cryogenic	1.90475	FMOPL000230a	C[NH+]1CCN(CC1)c2ccc(cc2)C#N	DSPL	None
PTP1B-XChem-0568	cryogenic	3.55145	FMOPL000602a	COc1ccc2c(c1)nc(s2)N	DSPL	None
PTP1B-XChem-0569	cryogenic	1.79216	FMOPL000125a	Cc1c(nc(=O)[nH]n1)Nc2ccc(cc2)C(C)C	DSPL	None
PTP1B-XChem-0570	cryogenic	2.62906	FMOPL000231a	CCc1ccc(cc1)c2c(sc(n2)N)C	DSPL	None
PTP1B-XChem-0571	cryogenic	1.71264	FMOPL000601a	COc1ccc(cc1OC)C[NH3+	DSPL	0.32
PTP1B-XChem-0572	cryogenic	1.81244	FMOPL000127a	COc1ccc(cc1)NC(=O)Nc2ccncc2	DSPL	0.13 0.14
PTP1B-XChem-0573	cryogenic	1.69187	FMOPL000232a	Cn1cc(c(n1)C(=O)NC2CCCC2)Cl	DSPL	0.17
PTP1B-XChem-0574	cryogenic	1.67244	FMOPL000603a	CCOc1ccc(cc1)CC(=O)[O-	DSPL	None
PTP1B-XChem-0575	cryogenic	3.6285	FMOPL000123a	c1cc(oc1)C(=O)N2CCN(CC2)C(=O)C3CC3	DSPL	None
PTP1B-XChem-0576	cryogenic	1.89292	FMOPL000737a	COc1cc(ccc1O)C[NH2+]C2CCCCC2	DSPL	None
PTP1B-XChem-0577	cryogenic	1.8172	FMOPL000642a	Cc1ccc(cc1)C[NH+]2CCS(=O)(=O)CC2	DSPL	None
PTP1B-XChem-0578	cryogenic	2.2312	FMOPL000518a	CCCC(=O)NCc1[nH]c2ccccc2n1	DSPL	None
PTP1B-XChem-0579	cryogenic	1.74233	FMOPL000733a	CC(=O)NCC1(CCOCC1)c2ccccc2	DSPL	0.1
PTP1B-XChem-0580	cryogenic	1.73315	FMOPL000639a	c1cc(c(cc1Cl)N)Nc2cc[nH+]cc2	DSPL	0.22
PTP1B-XChem-0581	cryogenic	1.80503	FMOPL000455a	Cc1ccc(c(c1)NC(=O)Nn2cnnc2)OC	DSPL	None
PTP1B-XChem-0582	cryogenic	1.93238	FMOPL000519a	c1cc2c(ccc(c2nc1)O)C[NH+]3CCCC3	DSPL	None
PTP1B-XChem-0583	cryogenic	3.53469	FMOPL000331a	c1cc(cnc1)NC(=O)CC2CCCCC2	DSPL	None
PTP1B-XChem-0584	cryogenic	1.87367	FMOPL000321a	c1nncn1NC(=O)CC2CCCCC2	DSPL	None
PTP1B-XChem-0585	cryogenic	1.85351	FMOPL000362a	c1ccnc(c1)C(=O)NCCc2ccc(cc2)O	DSPL	None
PTP1B-XChem-0586	cryogenic	1.9931	FMOPL000327a	CC[C@H](C)NC(=O)Nc1cccc(c1)Cl	DSPL	None
PTP1B-XChem-0587	cryogenic	2.00606	FMOPL000342a	c1ccc(c(c1)c2ccc(cc2)N)C(=O)[O-	DSPL	None
PTP1B-XChem-0588	cryogenic	None	FMOPL000382a	c1ccc(c(c1)C[NH+]2CCOCC2)O	DSPL	None
PTP1B-XChem-0589	cryogenic	1.89001	FMOPL000383a	c1ccc(c(c1)CNc2[nH]c3ccccc3n2)O	DSPL	None
PTP1B-XChem-0590	cryogenic	2.34972	FMOPL000267a	C[NH+]1CCS(=O)(=O)CC1	DSPL	None
PTP1B-XChem-0591	cryogenic	1.67326	FMOPL000270a	c1ccc(cc1)COc2ccc(cc2)C(=O)[O-	DSPL	0.14
PTP1B-XChem-0592	cryogenic	1.89454	FMOPL000697a	CCCC(=O)Nc1nnc(s1)SC	DSPL	None
PTP1B-XChem-0593	cryogenic	1.7938	FMOPL000678a	C[NH+]1CCC[C@H](C1)OC(=O)c2cccc(c2)F	DSPL	None
PTP1B-XChem-0594	cryogenic	2.06467	FMOPL000436a	c1cc2c(cc1CNC(=O)[C@@H]3CCCO3)OCO2	DSPL	None
PTP1B-XChem-0595	cryogenic	2.4431	FMOPL000373a	CCOC(=O)Nc1ccc2c(c1)c(=O)n(cn2)C	DSPL	None
PTP1B-XChem-0596	cryogenic	1.90276	FMOPL000724a	Cc1ccc(cc1O)NC(=O)c2ccco2	DSPL	None
PTP1B-XChem-0597	cryogenic	1.64634	BDILV000151b	CN(C)c1ccc(cc1)CNn2cnnc2	DSPL	None
PTP1B-XChem-0598	cryogenic	2.25049	FMOPL000414a	C1CCC(CC1)CCC(=O)NN2CCOCC2	DSPL	None
PTP1B-XChem-0599	cryogenic	1.98222	FMOPL000371a	Cc1c(nc(=O)[nH]n1)Nc2ccc(cc2)N(C)C	DSPL	None
PTP1B-XChem-0600	cryogenic	1.92412	FMOPL000142a	CN(c1ccc(cc1)C(=O)N)S(=O)(=O)C	DSPL	None
PTP1B-XChem-0601	cryogenic	2.05044	FMOPL000027a	CC(C)Sc1nnc(s1)NC(=O)C	DSPL	None
PTP1B-XChem-0602	cryogenic	None	FMOPL000252a	CC(C)c1ccc(cc1)C(=O)Nc2ccccn2	DSPL	None
PTP1B-XChem-0603	cryogenic	1.98464	FMOPL000137a	C[NH+](C)Cc1ccc(cc1)C#N	DSPL	None
PTP1B-XChem-0604	cryogenic	1.83165	FMOPL000145a	CC(C)[NH+]1CCN(CC1)c2ccc(cc2)O	DSPL	None
PTP1B-XChem-0605	cryogenic	1.98272	FMOPL000028a	c1cc(cc(c1)F)C[NH+]2CCOCC2	DSPL	None
PTP1B-XChem-0606	cryogenic	2.01285	FMOPL000253a	COC(=O)c1ccccc1NC(=O)N2CCCC2	DSPL	None
PTP1B-XChem-0607	cryogenic	1.96266	FMOPL000144a	CC(C)C(=O)Nc1nnc(s1)[C@@H]2CCCO2	DSPL	None
PTP1B-XChem-0608	cryogenic	1.78064	FMOPL000421a	CCc1ccc(s1)C(=O)NCc2cnn(c2)C	DSPL	None
PTP1B-XChem-0609	cryogenic	1.81802	FMOPL000525a	CC(C)NC(=O)c1ccc(cc1)NC(=O)NC	DSPL	None
PTP1B-XChem-0610	cryogenic	1.73162	FMOPL000696a	CCCC(=O)Nc1cccnc1Cl	DSPL	None
PTP1B-XChem-0611	cryogenic	1.86504	FMOPL000674a	C1CCC2(CC1)OC[C@@H](O2)C[NH+]3CCCCC3	DSPL	None
PTP1B-XChem-0612	cryogenic	2.0317	FMOPL000403a	CCC(=O)Nc1nnc(s1)c2ccncc2	DSPL	None
PTP1B-XChem-0613	cryogenic	1.88218	FMOPL000333a	C1C[C@H](CC=C1)C[NH+]2CCC(CC2)C(=O)N	DSPL	None
PTP1B-XChem-0614	cryogenic	2.9193	FMOPL000706a	CCC(CC)C(=O)Nc1ccccc1O	DSPL	None
PTP1B-XChem-0615	cryogenic	1.83294	FMOPL000664a	CC(=O)Nc1ccc2c(c1)nsn2	DSPL	None
PTP1B-XChem-0616	cryogenic	1.89489	FMOPL000399a	c1cc(cc(c1)Cl)C(=O)Nc2ccon2	DSPL	None
PTP1B-XChem-0617	cryogenic	1.83403	FMOPL000353a	CCOc1ccc(cc1)C[NH+]2CCC(CC2)O	DSPL	None
PTP1B-XChem-0618	cryogenic	None	FMOPL000708a	CSc1nnc(s1)NC(=O)c2ccco2	DSPL	None
PTP1B-XChem-0619	cryogenic	1.76061	FMOPL000721a	COc1ccccc1OC(=O)C2CCCC2	DSPL	None
PTP1B-XChem-0620	cryogenic	None	FMOPL000341a	Cc1cc(nc(n1)Nc2cccc(c2)O)C	DSPL	None
PTP1B-XChem-0621	cryogenic	2.43375	FMOPL000667a	CN(C)c1nc(nc(n1)SC)N(C)C#N	DSPL	None
PTP1B-XChem-0622	cryogenic	1.86272	FMOPL000390a	C[C@@H](c1ccc(cc1)N2CCOCC2)[NH3+	DSPL	None
PTP1B-XChem-0623	cryogenic	1.90439	FMOPL000316a	COC(=O)c1ccc(cc1)S(=O)(=O)N	DSPL	None
PTP1B-XChem-0624	cryogenic	2.5103	FMOPL000695a	CCC(CC)C(=O)Nc1nccs1	DSPL	None
PTP1B-XChem-0625	cryogenic	2.0339	FMOPL000676a	CC1(C[C@H](CCO1)[NH2+]Cc2ccc(cc2)O)C	DSPL	None
PTP1B-XChem-0626	cryogenic	1.96605	FMOPL000532a	C[NH+]1CCN(CC1)C(=O)c2ccc3cc[nH]c3c2	DSPL	None
PTP1B-XChem-0627	cryogenic	1.87678	FMOPL000710a	Cc1cc(c(c(c1)C)NC(=O)COC)C	DSPL	None
PTP1B-XChem-0628	cryogenic	2.0218	FMOPL000670a	c1cc(oc1)C(=O)N2CCN(CC2)C(=O)N	DSPL	None
PTP1B-XChem-0629	cryogenic	None	FMOPL000141a	CCC(=O)Nc1ccc(cc1)S(=O)(=O)N	DSPL	None
PTP1B-XChem-0630	cryogenic	2.89553	FMOPL000251a	c1ccc2c(c1)[nH]c(n2)NC(=O)C3CCCCC3	DSPL	None
PTP1B-XChem-0631	cryogenic	3.70159	FMOPL000730a	c1ccc(cc1)OCC(=O)N2CCNC(=O)C2	DSPL	None
PTP1B-XChem-0632	cryogenic	3.70534	FMOPL000665a	c1c(c(=O)[nH]c(=O)[nH]1)N2CCCCC2	DSPL	None
PTP1B-XChem-0633	cryogenic	None	FMOPL000394a	Cc1cc(no1)C(=O)NCc2cccs2	DSPL	None
PTP1B-XChem-0634	cryogenic	1.8775	FMOPL000530a	Cc1ccc(cc1)CC(=O)NC[C@@H]2CCCO2	DSPL	None
PTP1B-XChem-0635	cryogenic	1.88447	FMOPL000699a	C1CCC(C1)C(=O)N2CCNC(=O)C2	DSPL	None
PTP1B-XChem-0636	cryogenic	1.97956	FMOPL000668a	C[NH+]1CCC[C@H](C1)OC(=O)c2ccco2	DSPL	None
PTP1B-XChem-0637	cryogenic	1.93856	FMOPL000405a	COC(=O)NCc1cc2cc(ccc2[nH]1)Cl	DSPL	None
PTP1B-XChem-0638	cryogenic	1.95014	FMOPL000521a	CCn1c2ccccc2nc1NC(=O)C	DSPL	None
PTP1B-XChem-0639	cryogenic	1.98538	FMOPL000693a	Cc1ccc(s1)C[NH2+]C[C@@H](C)O	DSPL	None
PTP1B-XChem-0640	cryogenic	2.07403	FMOPL000672a	COCC(=O)NCc1[nH]c2ccccc2n1	DSPL	None
PTP1B-XChem-0641	cryogenic	2.15392	FMOPL000386a	CCOC(=O)Nc1c(ccs1)C(=O)N	DSPL	None
PTP1B-XChem-0642	cryogenic	None	FMOPL000527a	COc1ccc(cc1)CNC(=O)c2csnn2	DSPL	None
PTP1B-XChem-0643	cryogenic	1.93567	FMOPL000395a	Cc1cccc2c1nc(s2)NC(=O)OC	DSPL	None
PTP1B-XChem-0644	cryogenic	1.81279	FMOPL000523a	c1cc(sc1)CCNC(=O)C2CCCCC2	DSPL	None
PTP1B-XChem-0645	cryogenic	1.71165	XST00000046b	c1ccc(c(c1)N)N2CCOCC2	DSPL	None
PTP1B-XChem-0646	cryogenic	1.77288	FMOPL000543a	c1ccc(cc1)COC(=O)N2CCC(CC2)O	DSPL	None
PTP1B-XChem-0647	cryogenic	1.79318	FMOPL000535a	COC(=O)C1CC1	DSPL	None
PTP1B-XChem-0648	cryogenic	2.09314	FMOPL000537a	CCOC(=O)c1ccoc1	DSPL	0.22
PTP1B-XChem-0649	cryogenic	1.7441	FMOPL000536a	C[NH+]1CCC[C@@H]1CO	DSPL	None
PTP1B-XChem-0650	cryogenic	1.9237	FMOPL000539a	c1ccc(cc1)COCC(=O)[O-	DSPL	0.53 0.59 0.49
PTP1B-XChem-0651	cryogenic	1.7872	FMOPL000542a	Cc1cc(nc(n1)Nc2ccccc2)C	DSPL	None
PTP1B-XChem-0652	cryogenic	1.75505	FMOPL000538a	CNC(=O)c1cc(ccn1)Cl	DSPL	0.11
PTP1B-XChem-0653	cryogenic	1.80865	FMOPL000133a	c1ccnc(c1)c2c[nH]nc2	DSPL	None
PTP1B-XChem-0654	cryogenic	1.93235	FMOPL000240a	Cc1cnc(s1)NC(=O)CCC2CCCC2	DSPL	0.31
PTP1B-XChem-0655	cryogenic	2.25111	FMOPL000611a	CC(C)C(=O)N1CCN(CC1)c2ccccc2N	DSPL	None
PTP1B-XChem-0656	cryogenic	1.60461	FMOPL000134a	CC(=O)N1CCC(CC1)[NH2+]CCOC	DSPL	0.1 0.11
PTP1B-XChem-0657	cryogenic	2.19997	FMOPL000241a	CS(=O)(=O)N1CCC(CC1)C(=O)NC2CC2	DSPL	None
PTP1B-XChem-0658	cryogenic	1.85572	FMOPL000755a	Cc1ccc(c(c1)O)NC(=O)c2ccccc2C	DSPL	None
PTP1B-XChem-0659	cryogenic	1.7533	FMOPL000671a	c1ccc(cc1)C(=O)N[C@H]2CS(=O)(=O)C=C2	DSPL	None
PTP1B-XChem-0660	cryogenic	1.96934	FMOPL000278a	Cc1cc(nc(n1)Nc2ccc(cc2)N)C	DSPL	0.22
PTP1B-XChem-0661	cryogenic	2.02385	FMOPL000345a	c1cc(ccc1C[NH+]2CCOCC2)C(F)(F)F	DSPL	None
PTP1B-XChem-0662	cryogenic	None	FMOPL000700a	c1ccc(cc1)N2[C@H]3CC[C@@H](O2)C=C3	DSPL	None
PTP1B-XChem-0663	cryogenic	1.8706	FMOPL000614a	CCOC(=O)C[NH+]1CCS(=O)(=O)CC1	DSPL	None
PTP1B-XChem-0664	cryogenic	None	FMOPL000274a	c1cnc(nc1)N2CCC(CC2)CO	DSPL	None
PTP1B-XChem-0665	cryogenic	None	FMOPL000380a	Cc1ccccc1OCC(=O)Nc2ccccc2	DSPL	None
PTP1B-XChem-0666	cryogenic	1.85124	FMOPL000694a	c1cnccc1CNC(=O)CC#N	DSPL	None
PTP1B-XChem-0667	cryogenic	3.54598	FMOPL000679a	Cc1ccc(cc1)Nc2c3cn[nH]c3ncn2	DSPL	None
PTP1B-XChem-0668	cryogenic	1.71561	FMOPL000393a	Cc1c(cco1)C(=O)Nc2ccncc2	DSPL	None
PTP1B-XChem-0669	cryogenic	2.09393	FMOPL000381a	c1ccc(cc1)C(=O)Nc2ccc(cc2)C(=O)N	DSPL	None
PTP1B-XChem-0670	cryogenic	1.72527	FMOPL000726a	c1cc(cnc1)C(=O)OCc2ccc(cc2)Cl	DSPL	None
PTP1B-XChem-0671	cryogenic	1.86427	FMOPL000681a	CCC(=O)OCc1cc2cc(ccc2[nH]c1=O)C	DSPL	None
PTP1B-XChem-0672	cryogenic	3.56245	FMOPL000276a	c1cc(ccc1NC(=S)N)OC(F)(F)F	DSPL	None
PTP1B-XChem-0673	cryogenic	1.86324	FMOPL000350a	CC1(CC(CC(N1O)(C)C)NC(=O)N(C)C)C	DSPL	None
PTP1B-XChem-0674	cryogenic	1.80107	FMOPL000718a	CC(C)(C)CC(=O)Nc1ccc(cc1F)F	DSPL	None
PTP1B-XChem-0675	cryogenic	1.89558	FMOPL000277a	COc1ccc(cc1)C(=O)C2CC[NH2+]CC2	DSPL	None
PTP1B-XChem-0676	cryogenic	1.94144	FMOPL000323a	c1ccc(cc1)SCC[NH+]2CCOCC2	DSPL	0.19
PTP1B-XChem-0677	cryogenic	2.0712	FMOPL000757a	Cc1ccccc1OCC(=O)Nc2ncccn2	DSPL	None
PTP1B-XChem-0678	cryogenic	1.74346	PKTTA024495b	Cc1cccc(c1)Nc2c3cnn(c3ncn2)C	DSPL	0.16
PTP1B-XChem-0679	cryogenic	1.84244	FMOPL000279a	c1ccc(cc1)C(c2ccccc2)[NH+]3CC(C3)O	DSPL	None
PTP1B-XChem-0680	cryogenic	1.74544	FMOPL000378a	Cc1ccc(c([nH+]1)CCc2ccc(cc2)OC)[O-	DSPL	None
PTP1B-XChem-0681	cryogenic	2.27078	FMOPL000540a	c1ccc(cc1)N(CCC#N)CC	DSPL	None
PTP1B-XChem-0682	cryogenic	2.5196	FMOPL000150a	c1ccc(c(c1)C(=O)N)Nc2ccc(cc2)Cl	DSPL	None
PTP1B-XChem-0683	cryogenic	1.80285	FMOPL000033a	CC(C)(CO)NC(=O)Nc1ccc(cc1)Cl	DSPL	None
PTP1B-XChem-0684	cryogenic	3.5362	FMOPL000151a	c1cc(ccc1CCC(=O)[O-])c2ccc(cc2)O	DSPL	None
PTP1B-XChem-0685	cryogenic	2.28091	FMOPL000037a	Cc1ccc(cc1)CC(=O)Nc2nccs2	DSPL	None
PTP1B-XChem-0686	cryogenic	2.01939	FMOPL000152a	CC1([C@@H](SC(=S)N1C)NO)C	DSPL	None
PTP1B-XChem-0687	cryogenic	1.80467	FMOPL000153a	c1ccc(cc1)c2ccsc2	DSPL	None
PTP1B-XChem-0688	cryogenic	3.53263	FMOPL000756a	Cc1ccc(cc1O)NC(=O)c2cccc(c2)F	DSPL	None
PTP1B-XChem-0689	cryogenic	None	FMOPL000677a	CC1([C@H]2CC[C@@]1([C@@H](C2)OC(=O)C[NH+](C)C)C)C	DSPL	None
PTP1B-XChem-0690	cryogenic	1.7655	FMOPL000340a	CS(=O)(=O)N1CC[NH+](CC1)Cc2ccco2	DSPL	None
PTP1B-XChem-0691	cryogenic	None	FMOPL000702a	c1cc(cc(c1)Cl)NC(=O)C(F)(F)F	DSPL	None
PTP1B-XChem-0692	cryogenic	2.0707	FMOPL000682a	CN(C)c1ccc(cc1)NCc2ccccc2O	DSPL	None
PTP1B-XChem-0693	cryogenic	1.84274	FMOPL000365a	c1ccc(c(c1)C(=O)N)NC(=O)C[NH+]2CCCC2	DSPL	None
PTP1B-XChem-0694	cryogenic	None	FMOPL000712a	c1cc(c(nc1)Cl)C(=O)Nc2nc[nH]n2	DSPL	None
PTP1B-XChem-0695	cryogenic	1.85424	FMOPL000673a	Cn1nc(nn1)NC(=O)c2ccc(cc2)F	DSPL	None
PTP1B-XChem-0696	cryogenic	2.30003	FMOPL000440a	CC(C)COc1ccc(cc1)C(=O)N2CCCC2	DSPL	None
PTP1B-XChem-0697	cryogenic	2.31047	FMOPL000029a	c1cc2c(cc1c3cc[nH]n3)OCO2	DSPL	None
PTP1B-XChem-0698	cryogenic	3.49471	FMOPL000254a	CN(CCc1ccccn1)C(=O)c2ccccc2	DSPL	None
PTP1B-XChem-0699	cryogenic	1.87604	FMOPL000042a	CCOc1ccccc1C[NH+]2CCC(CC2)O	DSPL	None
PTP1B-XChem-0700	cryogenic	1.84516	FMOMB000142b	CCN(CC)S(=O)(=O)c1ccc(cc1)C	DSPL	None
PTP1B-XChem-0701	cryogenic	1.81682	FMOPL000255a	Cc1c(cco1)C(=O)Nc2cc(on2)C(C)(C)C	DSPL	None
PTP1B-XChem-0702	cryogenic	1.76477	FMOPL000076a	COc1ccc(cc1)[C@@H](C(=O)[O-])[NH3+	DSPL	None
PTP1B-XChem-0703	cryogenic	2.2407	FMO3D000631b	CNC(=O)Nc1nc2ccc(cc2s1)OC	DSPL	None
PTP1B-XChem-0704	cryogenic	1.92217	FMOPL000256a	c1ccc(cc1)CC2CCN(CC2)C(=O)CC#N	DSPL	None
PTP1B-XChem-0705	cryogenic	1.84184	FMOPL000051a	c1ccc(cc1)c2nc(on2)c3ccccc3O	DSPL	None
PTP1B-XChem-0706	cryogenic	1.95336	FMOPL000030a	c1ccc(cc1)CC[NH+]2CCC(CC2)O	DSPL	None
PTP1B-XChem-0707	cryogenic	1.85408	FMOPL000257a	c1ccc(cc1)c2ccc(cc2)NC(=O)N	DSPL	None
PTP1B-XChem-0708	cryogenic	1.81515	FMOPL000049a	Cc1c(=O)n(c(nn1)Nc2ccccc2OC)N	DSPL	None
PTP1B-XChem-0709	cryogenic	2.09409	FMOPL000147a	Cc1c(nc2c(n1)c(nc(n2)N)OC(C)C)C	DSPL	None
PTP1B-XChem-0710	cryogenic	1.84397	FMOPL000032a	CS(=O)(=O)N(CC(=O)N)C1CCCCC1	DSPL	None
PTP1B-XChem-0711	cryogenic	1.92941	FMOPL000148a	CCC(=O)NC(=S)N1CCCc2c1cccc2	DSPL	None
PTP1B-XChem-0712	cryogenic	2.07347	FMOPL000034a	CC(=O)Nc1cc(cc(c1)C(=O)N)C(=O)N	DSPL	None
PTP1B-XChem-0713	cryogenic	1.75221	XST00000225b	OC(=O)c1csc2ccccc12	Maybridge	None
PTP1B-XChem-0714	cryogenic	1.72318	XST00000262b	N#Cc1ccc(nc1)c2ccccc2	Maybridge	None
PTP1B-XChem-0715	cryogenic	1.81467	XST00000841b	Cc1nnc(N)s1	Maybridge	None
PTP1B-XChem-0716	cryogenic	1.87278	XST00000325b	NC(=O)c1ccc2OCCCc2c1	Maybridge	None
PTP1B-XChem-0717	cryogenic	1.91373	XST00000355b	CNCc1cccc(c1)c2nccs2	Maybridge	None
PTP1B-XChem-0718	cryogenic	1.92343	FMSOA001247b	OC(=O)c1cc(Cl)nc(Cl)c1	Maybridge	0.18
PTP1B-XChem-0719	cryogenic	2.48365	FMSOA000159b	NC(=O)C1CCOC1	Maybridge	None
PTP1B-XChem-0720	cryogenic	1.76607	FMSOA000274b	CSc1ncccc1C(=O)N	Maybridge	None
PTP1B-XChem-0721	cryogenic	2.02995	XST00000437b	OC(=O)c1ccc(s1)c2occc2	Maybridge	None
PTP1B-XChem-0722	cryogenic	1.88309	FMSOA000163b	CC(=O)Nc1ccc(N)cc1	Maybridge	None
PTP1B-XChem-0723	cryogenic	1.86502	XST00000519b	OC(=O)c1ccc(Cc2cccs2)cc1	Maybridge	None
PTP1B-XChem-0724	cryogenic	None	FMOZE000303b	OC(=O)c1ccsc1	Maybridge	None
PTP1B-XChem-0725	cryogenic	1.90363	FMOZE000092b	Cn1c(N)nc2ccccc12	Maybridge	0.31
PTP1B-XChem-0726	cryogenic	1.83641	XST00000249b	Nc1ccc(cc1)n2cccn2	Maybridge	None
PTP1B-XChem-0727	cryogenic	1.99428	XST00000166b	CNCc1ccc2OCOc2c1	Maybridge	None
PTP1B-XChem-0728	cryogenic	1.84553	XST00000308b	Nc1ccc(CN2CCOCC2)cc1	Maybridge	None
PTP1B-XChem-0729	cryogenic	2.30398	XST00000077b	Cc1cccc(N)c1N	Maybridge	None
PTP1B-XChem-0730	cryogenic	1.81439	XST00000372b	CNCc1ccc(cc1)c2nccs2	Maybridge	None
PTP1B-XChem-0731	cryogenic	2.23765	FMOMB000016a	CN(C)CCOc1ccc(CN)cc1	Maybridge	None
PTP1B-XChem-0732	cryogenic	2.36811	FMSOA001143b	Cn1ccc(n1)c2ccc(N)cc2	Maybridge	None
PTP1B-XChem-0733	cryogenic	1.89097	FMOMB000173a	C[C@@H](NC(=O)C)c1ccccc1	Maybridge	None
PTP1B-XChem-0734	cryogenic	1.90878	FMOMB000259a	CC(=O)CNC(=O)Cc1ccccc1	Maybridge	None
PTP1B-XChem-0735	cryogenic	2.01624	FMOMB000265a	Cc1ccc(cc1)C(=O)N	Maybridge	None
PTP1B-XChem-0736	cryogenic	2.07457	FMOMB000307a	COc1ccccc1C2CCN(CC2)C(=O)C3CCC3	Maybridge	None
PTP1B-XChem-0737	cryogenic	1.7627	FMOMB000210a	O=C(N1CCOCC1)c2ccccc2	Maybridge	None
PTP1B-XChem-0738	cryogenic	1.83425	FMOMB000273a	CC(=O)Nc1ccc(Cl)c(Cl)c1	Maybridge	None
PTP1B-XChem-0739	cryogenic	None	FMOMB000221a	Cl.Cc1ccc(NN)cc1Cl	Maybridge	None
PTP1B-XChem-0740	cryogenic	1.79168	FMSOA000190b	OCc1cccc(n1)N2CCCC2	Maybridge	None
PTP1B-XChem-0741	cryogenic	1.97241	FMSOA001173b	NCc1ccccc1CN2CCOCC2	Maybridge	None
PTP1B-XChem-0742	cryogenic	1.89651	FMSOA000211b	CNCc1ccc(s1)N2CCOCC2	Maybridge	None
PTP1B-XChem-0743	cryogenic	2.10825	FMSOA000329b	Clc1cc(C(=O)Nc2cccnc2)c(Cl)s1	Maybridge	None
PTP1B-XChem-0744	cryogenic	2.2427	FMSOA001128b	OCC1CCN(CC1)C(=O)c2ccccc2	Maybridge	None
PTP1B-XChem-0745	cryogenic	2.26628	FMSOA000637b	CC(=O)Nc1ccc(cc1N)C(F)(F)F	Maybridge	None
PTP1B-XChem-0746	cryogenic	1.82167	XST00000222b	CNCc1ccc(cc1)c2cccs2	Maybridge	None
PTP1B-XChem-0747	cryogenic	1.91512	FMSOA000895b	OC(=O)c1c[nH]cn1	Maybridge	None
PTP1B-XChem-0748	cryogenic	None	XST00000670b	Nc1cccc(c1)c2cccs2	Maybridge	None
PTP1B-XChem-0749	cryogenic	2.05963	FMSOA000458b	CC(=O)N1CCNCC1	Maybridge	None
PTP1B-XChem-0750	cryogenic	1.78277	XST00000951b	COC(=O)c1cccc(N)c1	Maybridge	None
PTP1B-XChem-0751	cryogenic	None	FMOMB000091a	Cl.OC(=O)CCCN1CCC(=CC1)c2ccccc2	Maybridge	None
PTP1B-XChem-0752	cryogenic	2.06456	FMSOA001390b	NC(=O)Oc1ccccc1	Maybridge	None
PTP1B-XChem-0753	cryogenic	1.90145	FMSOA000956b	COc1cccc2cc(oc12)C(=O)C	Maybridge	None
PTP1B-XChem-0754	cryogenic	1.79214	FMSOA000465b	CN(CCO)c1ccccn1	Maybridge	None
PTP1B-XChem-0755	cryogenic	1.90429	FMSOA000422b	Nc1nc2ccccc2s1	Maybridge	None
PTP1B-XChem-0756	cryogenic	1.75281	FMOMB000034a	Cc1onc(C)c1N	Maybridge	None
PTP1B-XChem-0757	cryogenic	2.05375	FMOMB000041a	C(N1CCC(CC1)n2cccc2)c3ccccc3	Maybridge	None
PTP1B-XChem-0758	cryogenic	2.09388	FMOMB000123a	O=C(NCCc1ccncc1)c2cccs2	Maybridge	None
PTP1B-XChem-0759	cryogenic	2.03386	FMSOA001405b	OCCNc1ccccc1	Maybridge	None
PTP1B-XChem-0760	cryogenic	1.82192	FMSOA000930b	C=CCOC(=O)COc1ccccc1	Maybridge	None
PTP1B-XChem-0761	cryogenic	2.87062	FMSOA001156b	OC(=O)c1cccc(c1)c2nccs2	Maybridge	None
PTP1B-XChem-0762	cryogenic	2.34245	FMSOA000782b	OC(=O)CC1CCOCC1	Maybridge	None
PTP1B-XChem-0763	cryogenic	2.26323	FMSOA000669b	OCc1cccc(c1)c2ccsc2	Maybridge	None
PTP1B-XChem-0764	cryogenic	1.97036	FMSOA000789b	Cc1nc(sc1CO)c2cccnc2	Maybridge	None
PTP1B-XChem-0765	cryogenic	1.8732	XST00000123b	Nc1ccc2OCCCOc2c1	Maybridge	None
PTP1B-XChem-0766	cryogenic	1.65418	FMSOA000675b	N#Cc1ccc(cn1)N2CCCC2	Maybridge	0.09
PTP1B-XChem-0767	cryogenic	1.84188	FMSOA001294b	C1CC(CCO1)NC2CCOCC2	Maybridge	None
PTP1B-XChem-0768	cryogenic	3.44935	XST00000184b	OC(=O)c1ccncc1	Maybridge	None
PTP1B-XChem-0769	cryogenic	1.921	XST00000736b	O=C(C1CCC1)N2CCOCC2	Maybridge	None
PTP1B-XChem-0770	cryogenic	1.92331	FMSOA001195b	CNCc1ccc(OCCCN(C)C)cc1	Maybridge	None
PTP1B-XChem-0771	cryogenic	1.90438	FMSOA000803b	CC(C)(C)SCCNC(=O)c1cccs1	Maybridge	None
PTP1B-XChem-0772	cryogenic	1.75362	XST00000217b	OC(=O)c1csc(n1)c2cccs2	Maybridge	0.15 0.14
PTP1B-XChem-0773	cryogenic	1.65525	XST00000320b	Cc1nccc(n1)c2cccc(N)c2	Maybridge	None
PTP1B-XChem-0774	cryogenic	1.67172	XST00000965b	CNCc1cccnc1	Maybridge	None
PTP1B-XChem-0775	cryogenic	None	FMSOA000830b	CCNc1ccc(cc1)C(=O)O	Maybridge	None
PTP1B-XChem-0776	cryogenic	None	FMSOA001440b	Cc1c(oc2ccccc12)C(=O)O	Maybridge	None
PTP1B-XChem-0777	cryogenic	None	FMCSL000014b	Cc1ccc(cc1N)C(=O)N	Maybridge	None
PTP1B-XChem-0778	cryogenic	None	FMOMB000033a	Cc1nc(cs1)c2cccc(c2)C(=O)O	Maybridge	None
PTP1B-XChem-0779	cryogenic	None	FMOMB000040a	CN(C)CCCNc1cccc(F)c1C#N	Maybridge	None
PTP1B-XChem-0780	cryogenic	None	BDCOA000036b	Clc1ccc(C(=O)Nc2cccnc2)c(Cl)c1	Maybridge	None
PTP1B-XChem-0781	cryogenic	None	FMSOA000925b	Cc1c[nH]cn1	Maybridge	None
PTP1B-XChem-0782	cryogenic	None	XST00000426b	NCc1ccccc1c2occc2	Maybridge	None
PTP1B-XChem-0783	cryogenic	None	FMOMB000145a	Fc1cccc(NCCc2ccccn2)c1C#N	Maybridge	None
PTP1B-XChem-0784	cryogenic	None	FMOMB000153a	CC(=O)Nc1nc(C)cs1	Maybridge	None
PTP1B-XChem-0785	cryogenic	None	FMOZE000210b	CNc1ccc(cc1)C(=O)O	Maybridge	None
PTP1B-XChem-0786	cryogenic	None	FMSOA000974b	CC(=O)Oc1c[nH]c2ccccc12	Maybridge	None
PTP1B-XChem-0787	cryogenic	None	FMSOA000186b	OC(=O)c1ccc(cc1)c2ccncc2	Maybridge	None
PTP1B-XChem-0788	cryogenic	None	XST00000681b	CC(C)(CN)CN1CCCCCC1	Maybridge	None
PTP1B-XChem-0789	cryogenic	None	FMOMB000188a	CN(C)Cc1c[nH]c2ccccc12	Maybridge	None
PTP1B-XChem-0790	cryogenic	None	FMOMB000195a	O=C(CC#N)N1CCSCC1	Maybridge	None
PTP1B-XChem-0791	cryogenic	None	FMSOA000209b	CNCc1ccc(OC2CCOCC2)cc1	Maybridge	None
PTP1B-XChem-0792	cryogenic	3.53075	XST00000173b	OCc1ccc(s1)c2ccccn2	Maybridge	None
PTP1B-XChem-0793	cryogenic	None	XST00000713b	NC(=O)c1ccc(SC(F)(F)F)cc1	Maybridge	None
PTP1B-XChem-0794	cryogenic	None	FMSOA000325b	Cc1cc(cc(C)n1)c2cccs2	Maybridge	None
PTP1B-XChem-0795	cryogenic	None	XST00000216b	OC(=O)c1ccc(s1)c2ccccc2	Maybridge	None
PTP1B-XChem-0796	cryogenic	1.92448	XST00000771b	CC(=O)N1CCC(CC1)c2c[nH]c3ccccc23	Maybridge	None
PTP1B-XChem-0797	cryogenic	1.76534	FMSOA001311b	Nc1ccc(F)cn1	Maybridge	None
PTP1B-XChem-0798	cryogenic	1.95361	FMSOA000238b	CNCc1ccc(CN2CCOCC2)s1	Maybridge	None
PTP1B-XChem-0799	cryogenic	1.69387	FMSOA001321b	Nc1cccc(F)c1C(=O)O	Maybridge	None
PTP1B-XChem-0800	cryogenic	1.81607	XST00000346b	CNCc1ccccc1c2cccs2	Maybridge	None
PTP1B-XChem-0801	cryogenic	1.77446	XST00000375b	OC(=O)Cc1coc2ccccc12	Maybridge	None
PTP1B-XChem-0802	cryogenic	1.92642	FMSOA000758b	Nc1ccc(cc1OC(F)(F)F)C#N	Maybridge	None
PTP1B-XChem-0803	cryogenic	1.93191	XST00000642b	COC(=O)c1ccc2ncccc2c1	Maybridge	None
PTP1B-XChem-0804	cryogenic	1.86474	XST00000224b	Cl.CNCc1cc2ccccc2s1	Maybridge	None
PTP1B-XChem-0805	cryogenic	None	FMOMB000076a	CC(=O)NCc1c(Cl)cccc1Cl	Maybridge	None
PTP1B-XChem-0806	cryogenic	None	FMOMB000090a	OC(=O)c1ccc(OCc2ccccc2)cc1	Maybridge	None
PTP1B-XChem-0807	cryogenic	1.97777	XST00000370b	CNCc1cccc(CN2CCOCC2)c1	Maybridge	None
PTP1B-XChem-0808	cryogenic	1.87208	FMSOA000636b	Cc1ccsc1C(=O)O	Maybridge	None
PTP1B-XChem-0809	cryogenic	1.90222	XST00000307b	OCc1ccc(CN2CCOCC2)cc1	Maybridge	None
PTP1B-XChem-0810	cryogenic	2.00541	FMOMB000075a	Clc1ccccc1C(=O)NCc2cccs2	Maybridge	None
PTP1B-XChem-0811	cryogenic	1.8227	XST00000860b	OC(=O)c1ccc(F)c(F)c1F	Maybridge	None
PTP1B-XChem-0812	cryogenic	1.77502	FMSOA000955b	CN1CC[C@H]([C@H](CO)C1)c2ccc(F)cc2	Maybridge	0.12
PTP1B-XChem-0813	cryogenic	1.68457	FMOMB000046a	COC(=O)c1ccccc1SC	Maybridge	None
PTP1B-XChem-0814	cryogenic	1.94617	XST00001128b	CCSc1nnc(N)s1	Maybridge	None
PTP1B-XChem-0815	cryogenic	1.95626	FMSOA001467b	CNCc1ccc(cn1)c2occc2	Maybridge	None
PTP1B-XChem-0816	cryogenic	1.72088	FMSOA000657b	OC(=O)c1ccc(cc1)N2CCCCC2	Maybridge	0.19
PTP1B-XChem-0817	cryogenic	2.23205	XST00000084b	Nc1cccc(c1)C(=O)c2ccccc2	Maybridge	None
PTP1B-XChem-0818	cryogenic	1.78224	XST00000430b	CNCc1cc(nn1C)c2ccccc2	Maybridge	None
PTP1B-XChem-0819	cryogenic	None	XST00000296b	CC1(C)Cc2cccc(C(=O)O)c2O1	Maybridge	None
PTP1B-XChem-0820	cryogenic	1.71024	XST00000580b	Cn1nccc1N	Maybridge	None
PTP1B-XChem-0821	cryogenic	1.7125	XST00000347b	OC(=O)c1cccc(c1)c2ccncc2	Maybridge	None
PTP1B-XChem-0822	cryogenic	1.77374	XST00000692b	OC(=O)c1csc(n1)c2ccc(cc2)C(F)(F)F	Maybridge	0.1
PTP1B-XChem-0823	cryogenic	1.70473	XST00000071b	Nc1nc(cs1)c2ccc(F)c(F)c2	Maybridge	None
PTP1B-XChem-0824	cryogenic	1.78066	XST00000114b	CCN(CC)CCc1ccccn1	Maybridge	None
PTP1B-XChem-0825	cryogenic	1.75394	FMSOA000672b	NCc1ccnc(c1)N2CCCC2	Maybridge	None
PTP1B-XChem-0826	cryogenic	2.2906	FMSOA000214b	CNCc1ccc(nc1)c2occc2	Maybridge	None
PTP1B-XChem-0827	cryogenic	1.94512	FMSOA000690b	Cn1nccc1c2cccc(CN)c2	Maybridge	None
PTP1B-XChem-0828	cryogenic	2.24833	PYOOA000116b	Nc1cccc2nsnc12	Maybridge	None
PTP1B-XChem-0829	cryogenic	1.97212	XST00000245b	Cc1nc(cs1)c2ccc(s2)C(=O)O	Maybridge	0.24
PTP1B-XChem-0830	cryogenic	1.89631	FMSOA000233b	OCC1CCN(Cc2cccs2)CC1	Maybridge	None
PTP1B-XChem-0831	cryogenic	1.75503	XST00000335b	NCc1cccc(c1)N2CCCCC2	Maybridge	None
PTP1B-XChem-0832	cryogenic	1.80327	XST00000980b	COC(=O)c1ccccc1C#N	Maybridge	None
PTP1B-XChem-0833	cryogenic	1.80486	XST00000480b	OCc1ccc(CN2CCCC2)cc1	Maybridge	None
PTP1B-XChem-0834	cryogenic	1.83317	FMOMB000313a	Cl.NNc1c(Cl)cccc1Cl	Maybridge	None
PTP1B-XChem-0835	cryogenic	1.73229	FMSOA000847b	Cc1ccc(Sc2ncccc2C(=O)O)cc1	Maybridge	0.14
PTP1B-XChem-0836	cryogenic	2.09624	XST00000195b	Cc1nc(cs1)C(=O)O	Maybridge	None
PTP1B-XChem-0837	cryogenic	1.99362	XST00000956b	Oc1cccc(c1)N2CCOCC2	Maybridge	None
PTP1B-XChem-0838	cryogenic	None	FMOMB000081a	OC1CCN(Cc2ccccc2)CC1	Maybridge	None
PTP1B-XChem-0839	cryogenic	1.79291	FMSOA001392b	NC(=O)Nc1ccccc1	Maybridge	None
PTP1B-XChem-0840	cryogenic	1.91607	FMSOA001443b	Nc1ccc(Cl)nc1	Maybridge	None
PTP1B-XChem-0841	cryogenic	1.95698	FMOMB000023a	Nc1cccc2ncccc12	Maybridge	None
PTP1B-XChem-0842	cryogenic	1.72334	FMOMB000029a	OCc1cc(ccc1N2CCOCC2)C(F)(F)F	Maybridge	None
PTP1B-XChem-0843	cryogenic	1.97378	FMSOA000911b	Oc1ccccc1c2ccccc2O	Maybridge	None
PTP1B-XChem-0844	cryogenic	1.99436	FMSOA000439b	N#Cc1ccc2OCOc2c1	Maybridge	None
PTP1B-XChem-0845	cryogenic	1.74485	FMOMB000141a	CS(=O)(=O)Nc1ccc(Cl)cc1	Maybridge	0.1
PTP1B-XChem-0846	cryogenic	1.72445	FMOMB000017a	CC(=O)c1ccc(N)cc1O	Maybridge	0.05
PTP1B-XChem-0847	cryogenic	1.73489	FMOMB000149a	CS(=O)(=O)NCc1ccc(Cl)cc1	Maybridge	0.11
PTP1B-XChem-0848	cryogenic	3.53895	FMOMB000157a	O=C(Oc1ccccc1)c2cccs2	Maybridge	None
PTP1B-XChem-0849	cryogenic	1.78493	FMOMB000161a	C(N1CCOCC1)c2csc3ccccc23	Maybridge	None
PTP1B-XChem-0850	cryogenic	1.76469	FMOMB000168a	Cl.CC1CN(Cc2cc(C)c(O)c(C)c2)CC(C)O1	Maybridge	None
PTP1B-XChem-0851	cryogenic	1.78565	FMOMB000247a	O=C(NC1=NCCS1)c2cccs2	Maybridge	None
PTP1B-XChem-0852	cryogenic	1.79421	FMSOA000801b	Cc1nsc(n1)c2ccccc2	Maybridge	None
PTP1B-XChem-0853	cryogenic	1.82354	FMOMB000218a	CNCc1csc(n1)c2cccc(Cl)c2	Maybridge	None
PTP1B-XChem-0854	cryogenic	1.85651	FMOMB000292a	CN(C)C(=O)Nc1cccc(Cl)c1Cl	Maybridge	None
PTP1B-XChem-0855	cryogenic	1.83329	FMSOA000679b	N#Cc1ccc(nc1)c2cccs2	Maybridge	None
PTP1B-XChem-0856	cryogenic	2.34971	FMSOA001300b	COc1ccc(N)cc1Cl	Maybridge	None
PTP1B-XChem-0857	cryogenic	1.77581	XST00000243b	OCc1ccc(cc1)N2CCOCC2	Maybridge	None
PTP1B-XChem-0858	cryogenic	1.75434	FMSOA000336b	OC(=O)CC1CCCCC1	Maybridge	None
PTP1B-XChem-0859	cryogenic	1.79617	FMSOA000711b	Clc1cccnc1N2CCOCC2	Maybridge	None
PTP1B-XChem-0860	cryogenic	None	FMSOA000348b	NC(=O)c1ccccc1F	Maybridge	None
PTP1B-XChem-0861	cryogenic	1.86852	XST00000364b	CNCc1cccc(c1)c2cccnc2	Maybridge	None
PTP1B-XChem-0862	cryogenic	1.79364	FMSOA001345b	Cc1ccc(C(=O)N)c(Cl)n1	Maybridge	None
PTP1B-XChem-0863	cryogenic	1.83298	XST00000450b	Cc1oc(c2ccccc2)c(c1)C(=O)O	Maybridge	None
PTP1B-XChem-0864	cryogenic	3.53978	FMSOA000846b	CCCOc1ccc(cc1)C#N	Maybridge	None
PTP1B-XChem-0865	cryogenic	1.96218	XST00000522b	NCc1onc(n1)c2ccccc2	Maybridge	None
PTP1B-XChem-0866	cryogenic	1.80218	FMSOA000375b	CNc1nnc(s1)C(F)(F)F	Maybridge	None
PTP1B-XChem-0867	cryogenic	1.73356	XST00000747b	O=C(Nc1ccncc1)c2ccccc2	Maybridge	None
PTP1B-XChem-0868	cryogenic	1.76537	FMOMB000080a	COc1ccc(NCc2ccccn2)cc1	Maybridge	None
PTP1B-XChem-0869	cryogenic	1.76281	FMOMB000011a	C[C@H](NCCO)c1ccccc1	Maybridge	None
PTP1B-XChem-0870	cryogenic	2.3165	FMSOA000411b	COc1ccc2C(=O)CCCc2c1	Maybridge	None
PTP1B-XChem-0871	cryogenic	1.7228	XST00000045b	Nc1ccccc1N2CCCCC2	Maybridge	None
PTP1B-XChem-0872	cryogenic	2.03585	FMSOA001278b	CC(=O)Nc1cccnc1	Maybridge	None
PTP1B-XChem-0873	cryogenic	1.84291	FMOMB000246a	COc1ccc(N)cc1	Maybridge	None
PTP1B-XChem-0874	cryogenic	1.79484	FMO3D000220b	CC(=O)N1CCN(CC1)c2ccccc2	Maybridge	None
PTP1B-XChem-0875	cryogenic	2.13712	FMOMB000261a	Clc1ccc(cc1Cl)C(=O)NCCc2ccncc2	Maybridge	None
PTP1B-XChem-0876	cryogenic	1.69397	XST00000055b	NC(=O)c1ccccc1N2CCCCC2	Maybridge	None
PTP1B-XChem-0877	cryogenic	1.723	XST00000603b	Nc1cc(n[nH]1)c2ccc(Cl)cc2	Maybridge	0.2
PTP1B-XChem-0878	cryogenic	1.85737	FMSOA001287b	COc1ccsc1C(=O)N	Maybridge	None
PTP1B-XChem-0879	cryogenic	2.27138	XST00000641b	OC(=O)C1CN(C1)C(c2ccccc2)c3ccccc3	Maybridge	None
PTP1B-XChem-0880	cryogenic	1.89047	FMOMB000071a	Br.Cc1nc(cs1)c2ccccc2	Maybridge	None
PTP1B-XChem-0881	cryogenic	2.55528	XST00000260b	OC(=O)c1ccc(nc1)c2ccccc2	Maybridge	None
PTP1B-XChem-0882	cryogenic	None	FMOMB000085a	OCc1ccccc1c2ccccc2	Maybridge	None
PTP1B-XChem-0883	cryogenic	1.82395	FMSOA000410b	COc1ccc(cc1)C(=O)N	Maybridge	None
PTP1B-XChem-0884	cryogenic	1.82568	FMSOA000470b	OC(=O)COc1cccc(Cl)c1	Maybridge	0.42 0.47 0.41
PTP1B-XChem-0885	cryogenic	1.73416	FMSOA000910b	CCOC(=O)c1ccc(N)cc1	Maybridge	None
PTP1B-XChem-0886	cryogenic	None	FMSOA001403b	CN1CCCC1CCO	Maybridge	None
PTP1B-XChem-0887	cryogenic	1.93641	FMSOA001406b	COc1ccc(Cl)cc1C#N	Maybridge	None
PTP1B-XChem-0888	cryogenic	1.72393	XST00000662b	CNCc1ccncc1	Maybridge	None
PTP1B-XChem-0889	cryogenic	1.75454	FMOMB000132a	Clc1cccc(c1)C(=O)NCc2ccccn2	Maybridge	None
PTP1B-XChem-0890	cryogenic	None	XST00000363b	Nc1cccc(c1)c2cccnc2	Maybridge	None
PTP1B-XChem-0891	cryogenic	1.64285	FMOMB000056a	CS(=O)(=O)N1CCCc2ccccc12	Maybridge	None
PTP1B-XChem-0892	cryogenic	1.77449	XST00000153b	OC(=O)c1ccc2OCCc2c1	Maybridge	None
PTP1B-XChem-0893	cryogenic	1.71551	FMOMB000225a	NC(=O)c1ccc(Cl)c(Cl)c1	Maybridge	None
PTP1B-XChem-0894	cryogenic	1.82247	FMOMB000298a	COc1ccc(Cl)cc1NC(=O)C	Maybridge	None
PTP1B-XChem-0895	cryogenic	1.68617	XST00000958b	Cc1cccc(C(=O)N)c1C	Maybridge	None
PTP1B-XChem-0896	cryogenic	2.56863	FMOMB000282a	Fc1cc(F)cc(CC(=O)NCc2occc2)c1	Maybridge	None
PTP1B-XChem-0897	cryogenic	1.83304	FMOMB000290a	CCN(CC)c1cccc(NC(=O)C)c1	Maybridge	None
PTP1B-XChem-0898	cryogenic	2.1646	XST00000596b	COc1cscc1C(=O)O	Maybridge	None
PTP1B-XChem-0899	cryogenic	1.83645	FMSOA000785b	Cc1nc(cs1)c2ccccc2C#N	Maybridge	None
PTP1B-XChem-0900	cryogenic	1.85575	FMSOA001297b	COCc1nc2ccccc2n1C	Maybridge	None
PTP1B-XChem-0901	cryogenic	2.22796	FMSOA000225b	CN(C)CCCOc1ccccc1CN	Maybridge	None
PTP1B-XChem-0902	cryogenic	1.68371	FMSOA001210b	OCc1onc(c1)c2ccccc2	Maybridge	None
PTP1B-XChem-0903	cryogenic	2.19318	XST00000326b	CNCc1ccc2OCCCc2c1	Maybridge	None
PTP1B-XChem-0904	cryogenic	1.80194	XST00000911b	c1ccc(cc1)c2c[nH]cn2	Maybridge	None
PTP1B-XChem-0905	cryogenic	1.86397	XST00000834b	CC(=O)Nc1cc(C)ccc1O	Maybridge	None
PTP1B-XChem-0906	cryogenic	1.82365	FMSOA000357b	NC(=O)c1ccnc(Cl)c1	Maybridge	None
PTP1B-XChem-0907	cryogenic	1.75354	XST00000521b	OC(=O)c1cccc2CCCOc12	Maybridge	None
PTP1B-XChem-0908	cryogenic	2.47573	FMSOA000175b	CNCc1ccc2N(C)CCOc2c1	Maybridge	None
PTP1B-XChem-0909	cryogenic	1.93476	FMSOA000298b	CCc1ccccc1C(=O)O	Maybridge	None
PTP1B-XChem-0910	cryogenic	1.79487	FMOPL000742a	Cc1ccc(c(c1)OC(=O)c2ccncc2)C	DSPL	None
PTP1B-XChem-0911	cryogenic	1.67309	FMOPL000123a	c1cc(oc1)C(=O)N2CCN(CC2)C(=O)C3CC3	DSPL	0.1
PTP1B-XChem-0912	cryogenic	1.65325	FMOPL000382a	c1ccc(c(c1)C[NH+]2CCOCC2)O	DSPL	None
PTP1B-XChem-0913	cryogenic	3.67807	FMOPL000252a	CC(C)c1ccc(cc1)C(=O)Nc2ccccn2	DSPL	None
PTP1B-XChem-0914	cryogenic	1.77468	FMOPL000708a	CSc1nnc(s1)NC(=O)c2ccco2	DSPL	0.14 0.14
PTP1B-XChem-0915	cryogenic	None	FMOPL000274a	c1cnc(nc1)N2CCC(CC2)CO	DSPL	None
PTP1B-XChem-0916	cryogenic	3.53583	FMOPL000380a	Cc1ccccc1OCC(=O)Nc2ccccc2	DSPL	None
PTP1B-XChem-0917	cryogenic	None	FMOPL000679a	Cc1ccc(cc1)Nc2c3cn[nH]c3ncn2	DSPL	None
PTP1B-XChem-0918	cryogenic	None	FMOPL000702a	c1cc(cc(c1)Cl)NC(=O)C(F)(F)F	DSPL	None
PTP1B-XChem-0919	cryogenic	None	FMOPL000712a	c1cc(c(nc1)Cl)C(=O)Nc2nc[nH]n2	DSPL	None
PTP1B-XChem-0920	cryogenic	2.25239	FMSOA000837b	CCNc1cc(NC(=O)C)ccc1C	Maybridge	None
PTP1B-XChem-0921	cryogenic	1.9239	FMSOA000830b	CCNc1ccc(cc1)C(=O)O	Maybridge	None
PTP1B-XChem-0922	cryogenic	1.85568	XST00000296b	CC1(C)Cc2cccc(C(=O)O)c2O1	Maybridge	None
PTP1B-XChem-0923	cryogenic	None	FMOMB000081a	OC1CCN(Cc2ccccc2)CC1	Maybridge	None
PTP1B-XChem-0924	cryogenic	1.87265	FMSOA000348b	NC(=O)c1ccccc1F	Maybridge	None
PTP1B-XChem-0925	cryogenic	1.67511	FMOMB000085a	OCc1ccccc1c2ccccc2	Maybridge	None
PTP1B-XChem-0926	cryogenic	2.26294	FMSOA001403b	CN1CCCC1CCO	Maybridge	None
PTP1B-XChem-0927	cryogenic	1.914	XST00000834b	CC(=O)Nc1cc(C)ccc1O	Maybridge	None
PTP1B-XChem-0928	cryogenic	2.04317	FMSOA001391b	c1ccc(cc1)c2ccncc2	Maybridge	None
PTP1B-XChem-0929	cryogenic	1.91604	FMOMB000100a	CC(C)(C)C(=O)N(Cc1cccnc1)Cc2cccs2	Maybridge	None
PTP1B-XChem-0930	cryogenic	3.54099	FMOMB000028a	NCc1cccc(c1)N2CCCC2	Maybridge	None
PTP1B-XChem-0931	cryogenic	1.78537	FMOMB000035a	N#Cc1cccc2OCCOc12	Maybridge	None
PTP1B-XChem-0932	cryogenic	1.8443	FMOMB000315a	Cl.Cc1ccncc1C(=O)O	Maybridge	None
PTP1B-XChem-0933	cryogenic	1.70555	FMOMB000042a	Cc1nc(cs1)c2cccc(F)c2	Maybridge	None
PTP1B-XChem-0934	cryogenic	1.77249	FMOMB000124a	CC(=O)Nc1ccc(F)cc1F	Maybridge	None
PTP1B-XChem-0935	cryogenic	1.79411	XST00000422b	OC(=O)c1cccc(c1)c2occc2	Maybridge	None
PTP1B-XChem-0936	cryogenic	2.88808	FMSOA000441b	COc1ccc(NC(=O)C)cc1	Maybridge	None
PTP1B-XChem-0937	cryogenic	1.93449	FMOMB000155a	OC(=O)CCNc1ccc(Cl)cc1	Maybridge	None
PTP1B-XChem-0938	cryogenic	1.94608	FMOMB000166a	Cl.Nc1cccc(Cl)c1	Maybridge	None
PTP1B-XChem-0939	cryogenic	2.11659	FMOMB000245a	Cc1ccc(cc1)C(=O)O	Maybridge	None
PTP1B-XChem-0940	cryogenic	1.89505	FMOMB000303a	NNc1ccc(cc1)C(F)(F)F	Maybridge	None
PTP1B-XChem-0941	cryogenic	1.80642	FMSOA000863b	CC1(CCCCC1)C(=O)O	Maybridge	None
PTP1B-XChem-0942	cryogenic	1.79126	FMOMB000253a	COC(=O)c1ccc(cc1)C#CC(C)(C)O	Maybridge	None
PTP1B-XChem-0943	cryogenic	1.86507	FMSOA001479b	Nc1cnccn1	Maybridge	None
PTP1B-XChem-0944	cryogenic	3.62357	FMSOA000891b	N#CCCNc1ccccc1	Maybridge	None
PTP1B-XChem-0945	cryogenic	1.90625	FMSOA000455b	OC(=O)CC1NCCc2ccccc12	Maybridge	None
PTP1B-XChem-0946	cryogenic	2.07794	XST00000276b	Cl.NCC1Cc2ccccc2O1	Maybridge	None
PTP1B-XChem-0947	cryogenic	1.90141	FMOMB000082a	CCS(=O)(=O)Cc1ccccc1	Maybridge	None
PTP1B-XChem-0948	cryogenic	2.01746	FMSOA000898b	c1ccc2[nH]ncc2c1	Maybridge	None
PTP1B-XChem-0949	cryogenic	1.9951	FMSOA001434b	CCOC(=O)c1[nH]c(C)cc1C	Maybridge	None
PTP1B-XChem-0950	cryogenic	2.0642	FMOMB000089a	Clc1ccc(cc1)N2C(=O)CSCC2=O	Maybridge	None
PTP1B-XChem-0951	cryogenic	None	XST00000137b	CC1(C)N(O)C(NC1=S)c2ccccc2	Maybridge	None
PTP1B-XChem-0952	cryogenic	4.1312	FMOMB000097a	Cc1cccc(C)c1\\N=C\\2/NC(C)(CO)CS2	Maybridge	None
PTP1B-XChem-0953	cryogenic	1.97443	FMOMP000001b	OC(=O)c1ccc[nH]1	Maybridge	None
PTP1B-XChem-0954	cryogenic	None	FMSOA000464b	Cc1ccc2OC(=O)C=C(O)c2c1	Maybridge	None
PTP1B-XChem-0955	cryogenic	2.29655	FMOMB000105a	Cc1ccc(cc1)C2N[C@@H](C(=O)O)C(C)(C)S2	Maybridge	None
PTP1B-XChem-0956	cryogenic	1.94711	FMOMB000113a	Clc1cc(Cl)cc(c1)N2C(=O)CCC2=O	Maybridge	None
PTP1B-XChem-0957	cryogenic	1.80554	XST00000137b	CC1(C)N(O)C(NC1=S)c2ccccc2	Maybridge	None
PTP1B-XChem-0958	cryogenic	1.90988	FMOPL000141a	CCC(=O)Nc1ccc(cc1)S(=O)(=O)N	DSPL	None
PTP1B-XChem-0959	cryogenic	1.92961	FMOPL000730a	c1ccc(cc1)OCC(=O)N2CCNC(=O)C2	DSPL	None
PTP1B-XChem-0960	cryogenic	1.98565	FMOPL000394a	Cc1cc(no1)C(=O)NCc2cccs2	DSPL	None
PTP1B-XChem-0961	cryogenic	2.27567	FMOPL000527a	COc1ccc(cc1)CNC(=O)c2csnn2	DSPL	None
PTP1B-XChem-0962	cryogenic	1.76454	FMSOA000209b	CNCc1ccc(OC2CCOCC2)cc1	Maybridge	None
PTP1B-XChem-0963	cryogenic	1.65319	XST00000713b	NC(=O)c1ccc(SC(F)(F)F)cc1	Maybridge	0.08
PTP1B-XChem-0964	cryogenic	1.6922	FMSOA000325b	Cc1cc(cc(C)n1)c2cccs2	Maybridge	None
PTP1B-XChem-0965	cryogenic	1.70661	XST00000216b	OC(=O)c1ccc(s1)c2ccccc2	Maybridge	0.22 0.19
PTP1B-XChem-0966	cryogenic	1.80379	FMOMB000076a	CC(=O)NCc1c(Cl)cccc1Cl	Maybridge	None
PTP1B-XChem-0967	cryogenic	2.32619	FMSOA000424b	O=C(c1ccccc1)c2ccncc2	Maybridge	None
PTP1B-XChem-0968	cryogenic	1.95081	FMSOA000474b	OC(=O)c1c2CCCCc2nc3ccccc13	Maybridge	None
PTP1B-XChem-0969	cryogenic	1.93495	FMOMB000039a	FC(F)(F)C(=O)CC(=O)c1occc1	Maybridge	None
PTP1B-XChem-0970	cryogenic	1.99462	FMSOA000266b	O=C1CCOC1	Maybridge	None
PTP1B-XChem-0971	cryogenic	1.93495	XST00000989b	O=C1Cc2ccccc2N1	Maybridge	None
PTP1B-XChem-0972	cryogenic	1.8439	FMSOA000272b	OCCc1ccc(cc1)C#N	Maybridge	0.18
PTP1B-XChem-0973	cryogenic	3.67744	FMSOA001335b	NC(=S)c1ccc(F)cc1	Maybridge	None
PTP1B-XChem-0974	cryogenic	1.9346	XST00000420b	OCc1ccc2[nH]cnc2c1	Maybridge	None
PTP1B-XChem-0975	cryogenic	2.36682	XST00000496b	C1COc2cccnc2N1	Maybridge	None
PTP1B-XChem-0976	cryogenic	2.42227	FMSOA001350b	Cc1nc(C)c(s1)C(=O)O	Maybridge	None
PTP1B-XChem-0977	cryogenic	3.54907	FMOMB000002a	Cl.NCc1ccc2ccccc2n1	Maybridge	None
PTP1B-XChem-0978	cryogenic	2.26535	FMOZE000090b	Cc1nc2ccccc2[nH]1	Maybridge	None
PTP1B-XChem-0979	cryogenic	2.14798	FMSOA001359b	Cc1ccc(cc1)N2N=CC(=C(Cl)C2=O)Cl	Maybridge	None
PTP1B-XChem-0980	cryogenic	2.36011	FMOMB000314a	Cl.CC(N)C12CC3CC(CC(C3)C1)C2	Maybridge	None
PTP1B-XChem-0981	cryogenic	3.49102	FMSOA001421b	CCOc1cc2CCN=C(C)c2cc1OCC	Maybridge	None
PTP1B-XChem-0982	cryogenic	3.56489	XST00000781b	Cc1cccc(CO)n1	Maybridge	None
PTP1B-XChem-0983	cryogenic	1.9863	FMOMB000067a	Cc1cc([nH]n1)C(F)(F)F	Maybridge	None
PTP1B-XChem-0984	cryogenic	2.29668	FMOMB000317a	Cl.CCOC(=O)[C@@H]1CCC[C@@H]1N	Maybridge	None
PTP1B-XChem-0985	cryogenic	None	FMOMB000018a	OCc1cccc(Cl)c1	Maybridge	None
PTP1B-XChem-0986	cryogenic	1.66511	FMSOA001440b	Cc1c(oc2ccccc12)C(=O)O	Maybridge	None
PTP1B-XChem-0987	cryogenic	1.79549	FMCSL000014b	Cc1ccc(cc1N)C(=O)N	Maybridge	None
PTP1B-XChem-0988	cryogenic	3.537	FMOMB000033a	Cc1nc(cs1)c2cccc(c2)C(=O)O	Maybridge	None
PTP1B-XChem-0989	cryogenic	2.23455	FMOMB000040a	CN(C)CCCNc1cccc(F)c1C#N	Maybridge	None
PTP1B-XChem-0990	cryogenic	1.87434	BDCOA000036b	Clc1ccc(C(=O)Nc2cccnc2)c(Cl)c1	Maybridge	None
PTP1B-XChem-0991	cryogenic	2.35324	FMSOA000925b	Cc1c[nH]cn1	Maybridge	None
PTP1B-XChem-0992	cryogenic	1.92487	XST00000426b	NCc1ccccc1c2occc2	Maybridge	None
PTP1B-XChem-0993	cryogenic	1.80146	FMOMB000145a	Fc1cccc(NCCc2ccccn2)c1C#N	Maybridge	None
PTP1B-XChem-0994	cryogenic	1.96687	FMOMB000153a	CC(=O)Nc1nc(C)cs1	Maybridge	None
PTP1B-XChem-0995	cryogenic	1.85318	FMOZE000210b	CNc1ccc(cc1)C(=O)O	Maybridge	None
PTP1B-XChem-0996	cryogenic	2.45439	FMSOA000974b	CC(=O)Oc1c[nH]c2ccccc12	Maybridge	None
PTP1B-XChem-0997	cryogenic	2.25083	FMSOA000186b	OC(=O)c1ccc(cc1)c2ccncc2	Maybridge	None
PTP1B-XChem-0998	cryogenic	1.78647	XST00000681b	CC(C)(CN)CN1CCCCCC1	Maybridge	None
PTP1B-XChem-0999	cryogenic	3.03068	FMOMB000188a	CN(C)Cc1c[nH]c2ccccc12	Maybridge	None
PTP1B-XChem-1000	cryogenic	2.02397	FMOMB000195a	O=C(CC#N)N1CCSCC1	Maybridge	None
PTP1B-XChem-1001	cryogenic	1.72894	XST00000955b	CC(=O)c1ccc(cc1)C#N	Maybridge	None
PTP1B-XChem-1002	cryogenic	2.27468	XST00000570b	Nc1sccc1C#N	Maybridge	None
PTP1B-XChem-1003	cryogenic	1.99818	FMOMB000171a	COc1ccc(cc1)C2Nc3ccccc3O2	Maybridge	None
PTP1B-XChem-1004	cryogenic	None	FMOMB000242a	CCCc1ccc(O)c(C(=O)C)c1O	Maybridge	None
PTP1B-XChem-1005	cryogenic	1.88272	FMOMB000301a	CC(=O)O[C@@H]1C[C@H](O)C=C1	Maybridge	None
PTP1B-XChem-1006	cryogenic	1.75564	FMSOA001280b	NC(=O)C1CC2CC1C=C2	Maybridge	None
PTP1B-XChem-1007	cryogenic	1.81357	FMOMB000179a	CC1CCCC(C)N1C(=S)NCc2occc2	Maybridge	None
PTP1B-XChem-1008	cryogenic	3.54146	FMOMB000250a	Oc1ccccc1C(=C)n2ccnc2	Maybridge	None
PTP1B-XChem-1009	cryogenic	1.77208	FMOMB000187a	OCCCCn1cnc2cc(Cl)c(Cl)cc12	Maybridge	0.25
PTP1B-XChem-1010	cryogenic	3.54194	FMOMB000257a	CCC(CC)(Nc1ccsc1C(=O)O)C#C	Maybridge	None
PTP1B-XChem-1011	cryogenic	1.56346	FMOMB000194a	COc1ccc(cc1)C2=NCCc3sccc23	Maybridge	0.18
PTP1B-XChem-1012	cryogenic	2.06278	XST00000584b	CCOC(=O)c1c(N)scc1c2cccs2	Maybridge	None
PTP1B-XChem-1013	cryogenic	1.97544	FMOMB000202a	OC(CN1CCOCC1)c2ccccc2	Maybridge	None
PTP1B-XChem-1014	cryogenic	1.83315	FMOZE000113b	Cc1ccc2NC(=O)C(=O)c2c1	Maybridge	None
PTP1B-XChem-1015	cryogenic	3.53787	FMOMB000271a	CS(=O)(=O)c1ccc(cc1)C#N	Maybridge	None
PTP1B-XChem-1016	cryogenic	2.51711	FMOMB000215a	Cc1cccc(O)c1N	Maybridge	None
PTP1B-XChem-1017	cryogenic	1.98512	XST00000901b	Cl.COc1ccc(cc1)C(=O)C2CCNCC2	Maybridge	None
PTP1B-XChem-1018	cryogenic	2.00589	FMSOA001228b	Cc1cccnc1N2CCCNCC2	Maybridge	None
PTP1B-XChem-1019	cryogenic	1.77639	FMSOA000829b	Cc1csc2c(Cl)ncnc12	Maybridge	None
PTP1B-XChem-1020	cryogenic	1.9619	XST00000990b	CN(C(=S)N)c1ccccc1	Maybridge	None
PTP1B-XChem-1021	cryogenic	2.51258	FMOMB000005a	Br.Br.Oc1ccc(cc1)N2CCNCC2	Maybridge	None
PTP1B-XChem-1022	cryogenic	2.32783	FMSOA001336b	Nc1snnc1c2ccc(cc2)C(F)(F)F	Maybridge	None
PTP1B-XChem-1023	cryogenic	1.90238	XST00000427b	Cn1nc(CO)cc1c2ccccc2	Maybridge	None
PTP1B-XChem-1024	cryogenic	1.86544	FMSOA001132b	OCCN1CCCNCC1	Maybridge	None
PTP1B-XChem-1025	cryogenic	2.16843	FMSOA000747b	Oc1nc(cc(c1C#N)C(F)(F)F)c2cccs2	Maybridge	None
PTP1B-XChem-1026	cryogenic	1.93974	FMSOA000845b	CC(=O)c1ccc2OCCc2c1	Maybridge	None
PTP1B-XChem-1027	cryogenic	2.38547	XST00000515b	COc1ccsc1CN	Maybridge	None
PTP1B-XChem-1028	cryogenic	2.09674	FMOMB000309a	Cl.OCc1ncc[nH]1	Maybridge	None
PTP1B-XChem-1029	cryogenic	1.98792	FMSOA000370b	OC(=O)CCC(=O)c1ccc(F)cc1	Maybridge	None
PTP1B-XChem-1030	cryogenic	None	XST00000129b	Cc1cc(N)n(n1)c2ccccc2	Maybridge	None
PTP1B-XChem-1031	cryogenic	2.01249	FMSOA001423b	CCc1cccc2cc[nH]c12	Maybridge	None
PTP1B-XChem-1032	cryogenic	1.93681	FMOMB000068a	CC(C)c1nc(C)cc(O)n1	Maybridge	None
PTP1B-XChem-1033	cryogenic	3.69379	FMOMB000121a	CC1CC(=O)Nc2cc(C)c(C)cc2N1	Maybridge	None
PTP1B-XChem-1034	cryogenic	2.19323	XST00000663b	COC(=O)c1cc2cc(N)ccc2s1	Maybridge	None
PTP1B-XChem-1035	cryogenic	2.05617	FMOMB000129a	C1c2ccccc2c3ncccc13	Maybridge	None
PTP1B-XChem-1036	cryogenic	1.92302	FMOMB000008a	Cl.C1CN2C[C@@H](N=C2S1)c3ccccc3	Maybridge	None
PTP1B-XChem-1037	cryogenic	1.93052	XST00000591b	OC(C(=O)O)c1ccccc1	Maybridge	None
PTP1B-XChem-1038	cryogenic	1.78448	FMOMB000052a	CC1=NNC(=O)C1	Maybridge	None
PTP1B-XChem-1039	cryogenic	1.81175	FMOMB000136a	CC(C)NC(=O)N1CCc2sccc2C1C	Maybridge	None
PTP1B-XChem-1040	cryogenic	4.19468	FMOMB000009a	NC[C@@H]1CC[C@H](CC1)C(=O)O	Maybridge	None
PTP1B-XChem-1041	cryogenic	2.05586	XST00000487b	NCc1cccc(Cn2cccn2)c1	Maybridge	None
PTP1B-XChem-1042	cryogenic	1.85555	FMOMB000060a	CC1=NN(Cc2ccc(Cl)cc2)C(=O)C=C1	Maybridge	None
PTP1B-XChem-1043	cryogenic	1.83219	FMOMB000144a	CNC(=S)NC1CCCCC1	Maybridge	0.12
PTP1B-XChem-1044	cryogenic	1.84536	FMOMB000152a	Cl.Cl.CN1CCC(=N1)c2cccs2	Maybridge	None
PTP1B-XChem-1045	cryogenic	1.74246	XST00000574b	CSc1cc(n[nH]1)c2ccc(F)cc2	Maybridge	None
PTP1B-XChem-1046	cryogenic	2.33221	FMOMB000295a	Cc1cccc(C)c1NC(=S)NCc2cccnc2	Maybridge	None
PTP1B-XChem-1047	cryogenic	1.73845	FMSOA000385b	Cc1ccc(cc1)C(=O)CCC(=O)O	Maybridge	None
PTP1B-XChem-1048	cryogenic	2.10692	FMOMB000228a	Oc1ccc(Cc2ccccc2O)cc1	Maybridge	None
PTP1B-XChem-1049	cryogenic	1.7923	FMOMB000281a XST00000122b	CCNCC(=O)Nc1c(C)cccc1C COC(=O)Cc1nc(sc1C)c2ccccc2	Maybridge	None
PTP1B-XChem-1050	cryogenic	1.80582	FMSOA000224b FMSOA001289b	CN(C)CCCOc1ccccc1CO C(c1ccncc1)n2cccc2	Maybridge	None
PTP1B-XChem-1051	cryogenic	1.76377	XST00000973b FMSOA000807b	Cc1ccc(C#N)c(N)c1 OC(C(=O)O)c1cc(F)cc(F)c1	Maybridge	None
PTP1B-XChem-1052	cryogenic	2.09693	FMOMB000078a XST00000031b	CC(C)Nc1ncnc2c(C)csc12 Clc1ccc2nc(sc2c1)N3CCCNCC3	Maybridge	None
PTP1B-XChem-1053	cryogenic	1.85282	FMOMB000061a FMOMB000049a	CC(=O)CSc1ccc(cn1)C(F)(F)F O=S1(=O)CCOCC1	Maybridge	None
PTP1B-XChem-1054	cryogenic	1.95579	FMOMB000237a FMOMB000224a	CCOC(=O)CCSc1ccc(F)cc1 CC1=NNC(=O)C=C1	Maybridge	None
PTP1B-XChem-1055	cryogenic	1.90301	FMOMB000289a XST00000478b	Cc1cccc(C)c1NC(=S)NCCO Cc1occc1CN	Maybridge	None
PTP1B-XChem-1056	cryogenic	2.28163	XST00000780b XST00000136b	CCCCCSc1nnc[nH]1 CC12CCC(O)(CC1)CC2=O	Maybridge	None
PTP1B-XChem-1057	cryogenic	2.29013	FMSOA001331b XST00000264b	CCCc1ccc(NC(=O)C)cc1O OC(=O)c1cccc(c1)n2cccc2	Maybridge	None
PTP1B-XChem-1058	cryogenic	1.85566	FMOMB000319a FMSOA000633b	C[C@H]1NC(=O)O[C@H]1c2ccccc2 Cc1csc2ncnc(Cl)c12	Maybridge	None
PTP1B-XChem-1059	cryogenic	1.95374	FMOMB000146a FMOMB000131a	C[C@H](N1CCCC1)C(=O)Nc2c(C)cccc2C Cl.C(SC1=NCCN1)c2ccccc2	Maybridge	None
PTP1B-XChem-1060	cryogenic	2.08429	FMOMB000321a FMOMB000297a	Cl.Cc1ccc(CN)s1 CC(=O)c1ccccc1Sc2ccccc2C(=O)O	Maybridge	None
PTP1B-XChem-1061	cryogenic	2.07036	XST00000694b	Nc1ccc2oc3CCCCc3c2c1	Maybridge	None
PTP1B-XChem-1062	cryogenic	1.86429	XST00000772b	CC1(CC2CC1C=C2)C(=O)O	Maybridge	None
PTP1B-XChem-1063	cryogenic	1.77461	FMOMB000003a	Cl.NCC1CCSCC1	Maybridge	None
PTP1B-XChem-1064	cryogenic	2.11613	FMOMB000006a	N[C@H]([C@H](O)c1ccccc1)c2ccccc2	Maybridge	None
PTP1B-XChem-1065	cryogenic	2.3802	XST00000258b	Cc1noc(c1CO)c2ccccc2	Maybridge	None
PTP1B-XChem-1066	cryogenic	3.55378	XST00000908b	Cn1nc(c(c1N)c2ccccc2)C(F)(F)F	Maybridge	None
PTP1B-XChem-1067	cryogenic	1.98974	FMSOA001232b	Oc1ncc(cc1F)C(F)(F)F	Maybridge	None
PTP1B-XChem-1068	cryogenic	None	XST00000377c	Cn1c(cc2sccc12)C(=O)O	Maybridge	None
PTP1B-XChem-1069	cryogenic	2.33845	FMSOA001338b	Fc1cc(Cl)ccc1CC#N	Maybridge	None
PTP1B-XChem-1070	cryogenic	1.74349	XST00000436b	CN1CCN(Cc2ccccc2N)CC1	Maybridge	None
PTP1B-XChem-1071	cryogenic	1.89351	FMSOA000280b	Cc1onc(c1CO)c2c(Cl)cccc2Cl	Maybridge	None
PTP1B-XChem-1072	cryogenic	1.99178	FMSOA000360b	Cn1nc(cc1N)c2ccc(Cl)cc2	Maybridge	None
PTP1B-XChem-1073	cryogenic	1.93774	XST00000517b	NCc1cnc(Nc2ccccc2)nc1	Maybridge	None
PTP1B-XChem-1074	cryogenic	1.74474	FMSOA000759b	COc1cccc(CCO)c1	Maybridge	None
PTP1B-XChem-1075	cryogenic	2.61605	FMOZE000318b	Nc1cccc2cccc(N)c12	Maybridge	None
PTP1B-XChem-1076	cryogenic	1.91707	XST00000050b	Clc1ccc(cc1)C(C#N)N2CCOCC2	Maybridge	None
PTP1B-XChem-1077	cryogenic	1.75305	FMSOA001128b	OCC1CCN(CC1)C(=O)c2ccccc2	Maybridge	None
PTP1B-XChem-1078	cryogenic	2.10244	FMSOA000637b	CC(=O)Nc1ccc(cc1N)C(F)(F)F	Maybridge	None
PTP1B-XChem-1079	cryogenic	1.7824	XST00000222b	CNCc1ccc(cc1)c2cccs2	Maybridge	None
PTP1B-XChem-1080	cryogenic	1.914	FMSOA000895b	OC(=O)c1c[nH]cn1	Maybridge	None
PTP1B-XChem-1081	cryogenic	None	XST00000670b	Nc1cccc(c1)c2cccs2	Maybridge	None
PTP1B-XChem-1082	cryogenic	1.76384	FMSOA000458b	CC(=O)N1CCNCC1	Maybridge	None
PTP1B-XChem-1083	cryogenic	1.85297	XST00000951b	COC(=O)c1cccc(N)c1	Maybridge	None
PTP1B-XChem-1084	cryogenic	3.53014	FMOMB000091a	Cl.OC(=O)CCCN1CCC(=CC1)c2ccccc2	Maybridge	None
PTP1B-XChem-1085	cryogenic	1.98698	FMSOA001390b	NC(=O)Oc1ccccc1	Maybridge	None
PTP1B-XChem-1086	cryogenic	3.53735	FMSOA000956b	COc1cccc2cc(oc12)C(=O)C	Maybridge	None
PTP1B-XChem-1087	cryogenic	1.79288	FMSOA000465b	CN(CCO)c1ccccn1	Maybridge	None
PTP1B-XChem-1088	cryogenic	1.85639	FMSOA000422b	Nc1nc2ccccc2s1	Maybridge	None
PTP1B-XChem-1089	cryogenic	1.73472	FMOMB000034a	Cc1onc(C)c1N	Maybridge	None
PTP1B-XChem-1090	cryogenic	1.90481	FMOMB000041a	C(N1CCC(CC1)n2cccc2)c3ccccc3	Maybridge	None
PTP1B-XChem-1091	cryogenic	1.81375	FMOMB000123a	O=C(NCCc1ccncc1)c2cccs2	Maybridge	None
PTP1B-XChem-1092	cryogenic	None	FMSOA001405b	OCCNc1ccccc1	Maybridge	None
PTP1B-XChem-1093	cryogenic	1.80554	FMOMB000069a	N#CC1CC2CC1N(Cc3ccccc3)C2	Maybridge	None
PTP1B-XChem-1094	cryogenic	1.69351	FMSOA000400b	NCc1ccccc1	Maybridge	None
PTP1B-XChem-1095	cryogenic	1.79682	XST00000674b	Cl.CC1CCN(CC1)C(=O)C2CCNCC2	Maybridge	None
PTP1B-XChem-1096	cryogenic	1.6546	FMOMB000077a	CC(=O)CCS(=O)(=O)c1ccc(C)cc1	Maybridge	None
PTP1B-XChem-1097	cryogenic	3.34801	FMOMP000079b	Cc1ccc2[nH]c(cc2c1)C(=O)O	Maybridge	None
PTP1B-XChem-1098	cryogenic	2.07385	FMSOA000900b	NC(=O)C1CCNCC1	Maybridge	None
PTP1B-XChem-1099	cryogenic	1.90194	XST00000919b	NC(=S)COc1cccc(Cl)c1	Maybridge	None
PTP1B-XChem-1100	cryogenic	1.87218	FMOMB000099a	c1cncc(c1)c2csc(n2)c3cccnc3	Maybridge	None
PTP1B-XChem-1101	cryogenic	1.81334	FMOMB000027a	CC1(C)CC(N)CC(C)(C)N1	Maybridge	None
PTP1B-XChem-1102	cryogenic	1.7942	#N/A	#N/A	#N/A	None
PTP1B-XChem-1103	cryogenic	1.72514	FMSOA001440b	Cc1c(oc2ccccc12)C(=O)O	Maybridge	0.16
PTP1B-XChem-1104	cryogenic	1.87578	FMCSL000014b	Cc1ccc(cc1N)C(=O)N	Maybridge	None
PTP1B-XChem-1105	cryogenic	3.49579	FMOMB000033a	Cc1nc(cs1)c2cccc(c2)C(=O)O	Maybridge	None
PTP1B-XChem-1106	cryogenic	2.33512	FMOMB000040a	CN(C)CCCNc1cccc(F)c1C#N	Maybridge	None
PTP1B-XChem-1107	cryogenic	1.90376	BDCOA000036b	Clc1ccc(C(=O)Nc2cccnc2)c(Cl)c1	Maybridge	None
PTP1B-XChem-1108	cryogenic	2.39112	FMSOA000925b	Cc1c[nH]cn1	Maybridge	None
PTP1B-XChem-1109	cryogenic	2.19523	XST00000426b	NCc1ccccc1c2occc2	Maybridge	None
PTP1B-XChem-1110	cryogenic	1.84215	FMOMB000145a	Fc1cccc(NCCc2ccccn2)c1C#N	Maybridge	None
PTP1B-XChem-1111	cryogenic	1.77727	FMOMB000153a	CC(=O)Nc1nc(C)cs1	Maybridge	None
PTP1B-XChem-1112	cryogenic	1.93262	FMOZE000210b	CNc1ccc(cc1)C(=O)O	Maybridge	None
PTP1B-XChem-1113	cryogenic	2.82463	FMSOA000974b	CC(=O)Oc1c[nH]c2ccccc12	Maybridge	None
PTP1B-XChem-1114	cryogenic	2.20032	FMSOA000186b	OC(=O)c1ccc(cc1)c2ccncc2	Maybridge	None
PTP1B-XChem-1115	cryogenic	1.83589	XST00000681b	CC(C)(CN)CN1CCCCCC1	Maybridge	None
PTP1B-XChem-1116	cryogenic	3.16127	FMOMB000188a	CN(C)Cc1c[nH]c2ccccc12	Maybridge	None
PTP1B-XChem-1117	cryogenic	2.1133	FMOMB000195a	O=C(CC#N)N1CCSCC1	Maybridge	None
PTP1B-XChem-1118	cryogenic	2.02855	FMOMB000154a SDOOA004122b	CCCN1CSC(=S)N(CCC)C1 CCCCc1ccc(nc1)C(=O)O	Maybridge	None
PTP1B-XChem-1119	cryogenic	2.54309	XST00000048b FMOMB000182a	Nc1ccc(c(c1)C#N)n2cccc2 CN1c2ccc(C)cc2C(C)(C)C13CCCC(=O)N3	Maybridge	None
PTP1B-XChem-1120	cryogenic	2.19359	XST00000576b FMOMB000205a	COC(=O)c1cscc1N Fc1cccc(NC(=S)N2CCOCC2)c1	Maybridge	None
PTP1B-XChem-1121	cryogenic	2.0521	XST00000622b FMOMB000217a	OC(=O)CSCCOc1ccccc1 OC(=O)c1oc(cc1)C#Cc2ccccc2	Maybridge	None
PTP1B-XChem-1122	cryogenic	2.32106	XST00000695b FMSOA001164b	OCc1ccc(nc1)N2CCCCC2 Cn1ccc2cc(CO)ccc12	Maybridge	None
PTP1B-XChem-1123	cryogenic	1.76565	FMSOA001295b XST00000099b	Cl.NC1Cc2ccccc2C1 Cc1oc(nc1CCO)c2ccccc2	Maybridge	None
PTP1B-XChem-1124	cryogenic	1.86484	FMSOA000335b XST00000190b	COc1ccc2[nH]cnc2c1 OC(=O)c1ccnc2ccccc12	Maybridge	None
PTP1B-XChem-1125	cryogenic	1.76512	FMSOA000281b FMSOA000243b	CC1=CC(=C(C#N)C(=O)N1)C(F)(F)F Clc1ncnc2ccsc12	Maybridge	0.21 0.25 None
PTP1B-XChem-1126	cryogenic	2.0741	FMCSL000031b FMOMB000312a	OC(=O)c1cn2ccccc2n1 Cl.CC(C)(NO)C(=O)c1ccccc1	Maybridge	None
PTP1B-XChem-1127	cryogenic	2.21283	XST00000942b FMOMB000055a	Cc1ccccc1NC(=S)N Clc1ccccc1NC(=S)NCc2occc2	Maybridge	None
PTP1B-XChem-1128	cryogenic	1.93124	FMOMB000302a FMOMB000231a	CC1(CO)COC1 OCCCCCOc1ccc(Cl)cc1	Maybridge	None
PTP1B-XChem-1129	cryogenic	2.45007	XST00000162b	OCC1COc2ccccc2O1	Maybridge	None
PTP1B-XChem-1130	cryogenic	1.695	FMSOA000934b	OC(=O)[C@H]1NCC[C@@H]1c2ccccc2	Maybridge	None
PTP1B-XChem-1131	cryogenic	1.79491	XST00000611b	CCOC(=O)c1sc2sc(C#N)c(C)c2c1C	Maybridge	None
PTP1B-XChem-1132	cryogenic	1.79374	XST00000539b	CC1=CC=CNC1=O	Maybridge	None
PTP1B-XChem-1133	cryogenic	2.10639	FMOMB000079a	C1CC2(CCN1)NCCc3c2[nH]c4ccccc34	Maybridge	None
PTP1B-XChem-1134	cryogenic	2.09941	FMOMB000320a	CC1(C)OC(=O)N[C@@H]1c2ccccc2	Maybridge	None
PTP1B-XChem-1135	cryogenic	1.88091	KDOOA011552b	CC1=C(O)C(=O)C=CO1	Maybridge	None
PTP1B-XChem-1136	cryogenic	1.75	FMSOA000951b	CC(=O)Cc1ccc(Cl)c(Cl)c1	Maybridge	0.11
PTP1B-XChem-1137	cryogenic	1.84227	XST00000794b	Cc1onc(N)c1	Maybridge	None
PTP1B-XChem-1138	cryogenic	1.6728	FMOMB000093a	CCCc1ccc(NC(=S)OC)cc1	Maybridge	None
PTP1B-XChem-1139	cryogenic	2.29977	FMSOA000905b	O=S(=O)(c1ccccc1)c2ccccc2	Maybridge	None
PTP1B-XChem-1140	cryogenic	2.0691	FMOMB000019a	Cl.CC1CCN(CC1)C(=O)C2CCCNC2	Maybridge	None
PTP1B-XChem-1141	cryogenic	2.15296	FMSOA000404b	O=S1(=O)CC=CC1	Maybridge	None
PTP1B-XChem-1142	cryogenic	1.83334	FMOMB000318a	O=C1NC(=O)[C@@H]2C[C@H](CC[C@H]12)c3ccccc3	Maybridge	None
PTP1B-XChem-1143	cryogenic	2.0655	FMOMB000083a	CN1\\C(=N\\N)\\Sc2ccccc12	Maybridge	None
PTP1B-XChem-1144	cryogenic	2.55556	FMSOA001389b	OC(=O)c1cnn2CCCCc12	Maybridge	None
PTP1B-XChem-1145	cryogenic	1.79545	FMSOA001436b	N[C@@H]1CC[C@@H](O)CC1	Maybridge	None
PTP1B-XChem-1146	cryogenic	2.31163	XST00000895b	NC(=S)Nc1ccncc1	Maybridge	None
PTP1B-XChem-1147	cryogenic	1.81001	XST00001041b	N1c2ccccc2Oc3ccccc13	Maybridge	None
PTP1B-XChem-1148	cryogenic	1.80233	XST00000630b	CC1=CS(=O)(=O)c2ccc(Cl)cc12	Maybridge	None
PTP1B-XChem-1149	cryogenic	1.88981	FMOMB000098a	Cc1nc(SCC=C)nc(O)c1CC=C	Maybridge	None
PTP1B-XChem-1150	cryogenic	2.08127	FMSOA000959b	O=C1NN(Cc2ccccc2)c3ccccc13	Maybridge	None
PTP1B-XChem-1151	cryogenic	None	FMOMB000106a	CCN(CC)S(=O)C12CC3CC(CC(C3)C1)C2	Maybridge	None
PTP1B-XChem-1152	cryogenic	1.88251	FMSOA000421b	NS(=O)(=O)c1ccccc1	Maybridge	None
PTP1B-XChem-1153	cryogenic	1.98711	FMOMB000114a	CC1(C)CC(=O)c2ccc(O)cc2O1	Maybridge	0.21
PTP1B-XChem-1154	cryogenic	2.06719	FMSOA000914b	O=C1CCCCC1CCC#N	Maybridge	None
PTP1B-XChem-1155	cryogenic	1.79305	FMOMB000122a	CC(NC(=O)c1ccccc1N)c2ccccc2	Maybridge	None
PTP1B-XChem-1156	cryogenic	1.98798	FMOMB000180a	Cc1nccc(O)c1OCc2ccccc2	Maybridge	None
PTP1B-XChem-1157	cryogenic	1.93609	FMOMB000251a	I.Clc1ccc(cc1)C(=C)NCc2cccnc2	Maybridge	None
PTP1B-XChem-1158	cryogenic	2.30079	XST00000562b	CCOC(=O)c1c(N)sc2CCCCc12	Maybridge	None
PTP1B-XChem-1159	cryogenic	1.89057	FMOMB000203a	OC1C(=O)Nc2ccc(F)cc12	Maybridge	0.35
PTP1B-XChem-1160	cryogenic	1.99085	FMOMB000264a	Cl.N=C1CCCCN1	Maybridge	None
PTP1B-XChem-1161	cryogenic	None	FMOMB000209a	Fc1cccc(Cl)c1C2NC(=O)c3ccccc3N2	Maybridge	None
PTP1B-XChem-1162	cryogenic	2.12203	FMOMB000272a	CS(=O)c1sc(Cl)c2CC(C)(C)CC(=O)c12	Maybridge	None
PTP1B-XChem-1163	cryogenic	1.9661	FMSOA001175b	N#Cc1ccc(Oc2ccccn2)cc1	Maybridge	None
PTP1B-XChem-1164	cryogenic	1.90538	FMOMB000216a	Cl.Cl.CN1C2CCC1CC(N)C2	Maybridge	None
PTP1B-XChem-1165	cryogenic	2.09014	FMOMB000280a	COc1ccc(Cl)cc1NC(=S)N	Maybridge	None
PTP1B-XChem-1166	cryogenic	None	FMOMB000220a	Br.CSC1=NCCN1	Maybridge	None
PTP1B-XChem-1167	cryogenic	2.87848	FMOMB000288a	I.CSC1=NCCN1Cc2ccccc2	Maybridge	None
PTP1B-XChem-1168	cryogenic	None	XST00000023b	Cc1cc2cc(N)ccc2[nH]1	Maybridge	None
PTP1B-XChem-1169	cryogenic	2.07146	XST00000583b	FC(F)(F)c1ccc(OCC#N)nc1	Maybridge	None
PTP1B-XChem-1170	cryogenic	1.94196	XST00000095b	Cl.O\\N=C\\1/CN2CCC1CC2	Maybridge	None
PTP1B-XChem-1171	cryogenic	2.2831	XST00000621b	CC1(C)Oc2ccc(cc2C=C1)C#N	Maybridge	None
PTP1B-XChem-1172	cryogenic	2.51681	FMOMB000279a	Cc1ccc(NC(=S)NCCO)cc1C	Maybridge	None
PTP1B-XChem-1173	cryogenic	4.20416	FMOMB000287a	Cl.CCN1CNC(=NC1)SCc2ccc(Cl)cc2	Maybridge	None
PTP1B-XChem-1174	cryogenic	None	XST00000752b	OC(=O)CSc1ccc(Cl)cc1	Maybridge	None
PTP1B-XChem-1175	cryogenic	1.96719	XST00000021b	COC(=O)c1c[nH]c2ccccc12	Maybridge	None
PTP1B-XChem-1176	cryogenic	1.86363	FMSOA000780b	OCC1CCSCC1	Maybridge	None
PTP1B-XChem-1177	cryogenic	1.84556	XST00000085b	Cn1nc(O)cc1C(F)(F)F	Maybridge	None
PTP1B-XChem-1178	cryogenic	1.8334	XST00000620b	Cl.COC(=O)C1NCCS1	Maybridge	None
PTP1B-XChem-1179	cryogenic	2.5469	FMSOA001172b	Cn1ccc(CO)n1	Maybridge	None
PTP1B-XChem-1180	cryogenic	2.07182	XST00000120b	OC(=O)c1nsc(Cl)c1Cl	Maybridge	None
PTP1B-XChem-1181	cryogenic	2.38399	FMSOA001293b	OCC(=O)c1ccccc1	Maybridge	None
PTP1B-XChem-1182	cryogenic	1.90727	FMSOA000686b	Cc1nc(sc1CN)c2ccncc2	Maybridge	None
PTP1B-XChem-1183	cryogenic	None	FMSOA000228b	CC1(CC(=O)O)OCCc2sccc12	Maybridge	None
PTP1B-XChem-1184	cryogenic	1.83442	XST00000257b	Cc1nc(ncc1CO)c2ccccc2	Maybridge	None
PTP1B-XChem-1185	cryogenic	None	FMSOA000132b	NCc1ccc(cc1)c2ncccn2	Maybridge	None
PTP1B-XChem-1186	cryogenic	1.85411	FMSOA001316b	OCCN1CCOCC1	Maybridge	None
PTP1B-XChem-1187	cryogenic	1.8717	XST00000314b	OC1CCOCC1	Maybridge	None
PTP1B-XChem-1188	cryogenic	1.74338	XST00000206b	NCc1ccc2occc2c1	Maybridge	None
PTP1B-XChem-1189	cryogenic	None	FMOMB000047a	OCc1occc1	Maybridge	None
PTP1B-XChem-1190	cryogenic	1.90668	XST00000213b	OCc1ncoc1c2ccccc2	Maybridge	None
PTP1B-XChem-1191	cryogenic	2.05774	FMOMB000053a	FC(F)(F)c1cccnc1N2CCNC2=S	Maybridge	None
PTP1B-XChem-1192	cryogenic	1.74072	FMOMB000137a	NNC(=S)NCc1cccs1	Maybridge	None
PTP1B-XChem-1193	cryogenic	1.91277	FMSOA001417b	Br.Oc1cc2CCNCc2cc1O	Maybridge	None
PTP1B-XChem-1194	cryogenic	1.84279	FMCSL000032b	CN1N=C(CC1=O)C(C)(C)C	Maybridge	None
PTP1B-XChem-1195	cryogenic	2.09034	XST00000049b	O=C1c2ccccc2Oc3ncccc13	Maybridge	None
PTP1B-XChem-1196	cryogenic	1.96502	FMOMB000160a	NC(=O)C1(CCCCC1)NC2CCCCC2	Maybridge	None
PTP1B-XChem-1197	cryogenic	1.9112	FMOMB000229a	N#CCCNC1CCCCC1	Maybridge	None
PTP1B-XChem-1198	cryogenic	None	FMOZE000225b	OC(=O)c1c(O)cccc1F	Maybridge	None
PTP1B-XChem-1199	cryogenic	None	FMOMB000164a	FC(F)(F)c1cccc(c1)N2SC=CC2=O	Maybridge	None
PTP1B-XChem-1200	cryogenic	1.99788	FMSOA000977b	Cn1nccc1CO	Maybridge	None
PTP1B-XChem-1201	cryogenic	1.91637	FMOMB000172a	Cc1ccnc(c1)n2c(C)ccc2C	Maybridge	None
PTP1B-XChem-1202	cryogenic	3.54343	FMOMB000243a	Oc1ccc(Sc2ccc(O)cc2)cc1	Maybridge	None
PTP1B-XChem-1203	cryogenic	1.80203	FMSOA000311b	CN(C)c1ccncc1C(=O)C(F)(F)F	Maybridge	None
PTP1B-XChem-1204	cryogenic	1.96281	XST00000408b	Nc1ccccc1N2CCNCC2	Maybridge	None
PTP1B-XChem-1205	cryogenic	1.80215	FMSOA000300b	OC(=O)C1Cc2ccccc2C1	Maybridge	None
PTP1B-XChem-1206	cryogenic	1.91394	FMSOA000415b	O=C1OCc2ccccc12	Maybridge	None
PTP1B-XChem-1207	cryogenic	1.88414	XST00000398b	Nc1ccc(Cn2ccnc2)cc1	Maybridge	None
PTP1B-XChem-1208	cryogenic	1.86193	XST00000092b	Cc1ccc(Oc2ncccc2N)c3CCCc13	Maybridge	None
PTP1B-XChem-1209	cryogenic	None	FMOMB000102a	COc1cccc(c1)C2CCCCN(C)C2=O	Maybridge	None
PTP1B-XChem-1210	cryogenic	1.95133	FMOMB000126a	CC1=NN(C(=O)CC1)c2ccccc2	Maybridge	None
PTP1B-XChem-1211	cryogenic	1.83395	FMOMB000064a	CC1=CC(=O)N2C=CC=CC2=N1	Maybridge	None
PTP1B-XChem-1212	cryogenic	1.92152	FMOMB000176a	CC1(C)CC(=O)c2c(C1)c(C#N)sc2SCCO	Maybridge	None
PTP1B-XChem-1213	cryogenic	1.81141	XST00000744b	OC(=O)c1ccccc1CS(=O)c2ccccc2	Maybridge	None
PTP1B-XChem-1214	cryogenic	1.95276	FMSOA000197b	Cn1ccc2c(cccc12)C#N	Maybridge	None
PTP1B-XChem-1215	cryogenic	1.84727	XST00000285b	Nc1ccc2sccc2c1	Maybridge	None
PTP1B-XChem-1216	cryogenic	1.83097	FMSOA000160b	CC(C)(C)OC(=O)N1CCCCC1CO	Maybridge	None
PTP1B-XChem-1217	cryogenic	1.89908	FMSOA000936b	CC1(C)C2CCC(C2)C13COC(=O)N3	Maybridge	None
PTP1B-XChem-1218	cryogenic	1.80269	FMOMB000024a	Cc1ccc2[nH]c(C)cc2c1	Maybridge	None
PTP1B-XChem-1219	cryogenic	1.84816	FMSOA000634b	OCC1CCCCN1	Maybridge	None
PTP1B-XChem-1220	cryogenic	1.83312	FMSOA000980b	OC(Cc1ccccc1)C(=O)O	Maybridge	None
PTP1B-XChem-1221	cryogenic	1.9601	FMOMB000262a	CCCc1ccc(OC)cc1NC(=O)C	Maybridge	None
PTP1B-XChem-1222	cryogenic	1.85783	FMSOA000713b	OCCCc1ccc(Cl)cc1	Maybridge	None
PTP1B-XChem-1223	cryogenic	1.94398	XST00000753b	O=C1CC(=NO1)c2ccccc2	Maybridge	None
PTP1B-XChem-1224	cryogenic	2.25406	FMSOA000719b	Cc1nc(ccc1N)C(F)(F)F	Maybridge	None
PTP1B-XChem-1225	cryogenic	1.88331	FMSOA000763b	CCOC(=O)Cc1ccncc1	Maybridge	None
PTP1B-XChem-1226	cryogenic	1.91692	FMSOA001438b	CCS(=O)(=O)c1ccccc1	Maybridge	None
PTP1B-XChem-1227	cryogenic	2.26158	FMOMB000118a	OC1CSc2nc3ccccc3n2C1	Maybridge	None
PTP1B-XChem-1228	cryogenic	1.89112	XST00000473b	Cc1nc(CCO)cs1	Maybridge	None
PTP1B-XChem-1229	cryogenic	1.95161	FMOMB000239a	COc1ccc(cc1CSC)C(=O)C	Maybridge	None
PTP1B-XChem-1230	cryogenic	2.18637	FMOMB000191a	CC1=NN(C(=O)C1)c2ccccc2	Maybridge	None
PTP1B-XChem-1231	cryogenic	1.94964	FMOMB000284a	CCCCNC(=S)Nc1cccc(OC)c1	Maybridge	None
PTP1B-XChem-1232	cryogenic	None	XST00000193b	OCc1cc2cccnc2s1	Maybridge	None
PTP1B-XChem-1233	cryogenic	1.86518	FMOMB000311a	Cl.CC(=O)c1ccn[nH]1	Maybridge	None
PTP1B-XChem-1234	cryogenic	2.43545	FMOMB000087a	CC(C)S(=O)(=O)c1cscc1Cl	Maybridge	None
PTP1B-XChem-1235	cryogenic	1.78954	FMSOA000270b	NC(=S)c1cccs1	Maybridge	None
PTP1B-XChem-1236	cryogenic	1.80385	FMOMB000283a	Cc1cccc(c1)N2CCN(CC#N)CC2	Maybridge	None
PTP1B-XChem-1237	cryogenic	1.97706	XST00001964b	Cl.NCc1cccc2OCCCOc12	Maybridge	None
PTP1B-XChem-1238	cryogenic	1.76265	XST00000132b	Oc1ccc(Oc2ccccc2)cc1	Maybridge	None
PTP1B-XChem-1239	cryogenic	1.93089	XST00000101b	CC(C)CCOc1cccc(O)c1C(=O)C	Maybridge	None
PTP1B-XChem-1240	cryogenic	2.09034	FMSOA001200b	CN1CCCN(CC1)c2ccccc2CN	Maybridge	None
PTP1B-XChem-1241	cryogenic	1.61193	SDOOA001263b	O=C1NN=Cc2ccccc12	Maybridge	None
PTP1B-XChem-1242	cryogenic	1.76347	FMOMB000275a	CNC(=S)N(Cc1ccccc1)Cc2cccnc2	Maybridge	None
PTP1B-XChem-1243	cryogenic	1.87259	XST00000191b	OC(=O)c1cc2ccccc2cn1	Maybridge	None
PTP1B-XChem-1244	cryogenic	1.84239	XST00000704b	CCOC(=O)c1sc(Cl)nc1C	Maybridge	None
PTP1B-XChem-1245	cryogenic	1.84132	XST00000862b	CCOC(=O)C1CCNCC1	Maybridge	None
PTP1B-XChem-1246	cryogenic	2.086	XST00000770b	OC(=O)Cc1c[nH]c2ccccc12	Maybridge	None
PTP1B-XChem-1247	cryogenic	1.78295	XST00000746b	Nc1ccc2C(=O)CCCc2c1	Maybridge	None
PTP1B-XChem-1248	cryogenic	1.93072	FMOMB000175a	O=S(=O)(CCN1CCSCC1)c2ccccc2	Maybridge	None
PTP1B-XChem-1249	cryogenic	1.92059	FMOMB000212a	Cl.Cc1ccc(cc1)C(=O)C2CCNCC2	Maybridge	None
PTP1B-XChem-1250	cryogenic	None	FMSOA000865b	OCc1ccc(Oc2ccccc2)nc1	Maybridge	None
PTP1B-XChem-1251	cryogenic	1.8619	FMOMB000183a	CC12NC(=O)CN1CCc3ccccc23	Maybridge	None
PTP1B-XChem-1252	cryogenic	1.76244	FMSOA000865b	OCc1ccc(Oc2ccccc2)nc1	Maybridge	None
PTP1B-XChem-1253	cryogenic	1.90179	FMOMB000254a	S=C(NCCc1ccccc1)N2CCOCC2	Maybridge	None
PTP1B-XChem-1254	cryogenic	1.90145	FMOMB000198a	OCCCC(=O)NC1Cc2ccccc2C1	Maybridge	None
PTP1B-XChem-1255	cryogenic	1.9634	XST00000377c	Cn1c(cc2sccc12)C(=O)O	Maybridge	None
PTP1B-XChem-1256	cryogenic	None	FMOMB000106a	CCN(CC)S(=O)C12CC3CC(CC(C3)C1)C2	Maybridge	None
PTP1B-XChem-1257	cryogenic	1.93991	FMOMB000242a	CCCc1ccc(O)c(C(=O)C)c1O	Maybridge	0.44
PTP1B-XChem-1258	cryogenic	3.62219	XST00000129b	Cc1cc(N)n(n1)c2ccccc2	Maybridge	None
PTP1B-XChem-1259	cryogenic	3.59135	FMOMB000002a	Cl.NCc1ccc2ccccc2n1	Maybridge	None
PTP1B-XChem-1260	cryogenic	2.0725	FMOMB000018a	OCc1cccc(Cl)c1	Maybridge	None
PTP1B-XChem-1261	cryogenic	1.90729	FMOMB000209a	Fc1cccc(Cl)c1C2NC(=O)c3ccccc3N2	Maybridge	None
PTP1B-XChem-1262	cryogenic	1.8522	FMOMB000220a	Br.CSC1=NCCN1	Maybridge	None
PTP1B-XChem-1263	cryogenic	1.89167	XST00000023b	Cc1cc2cc(N)ccc2[nH]1	Maybridge	None
PTP1B-XChem-1264	cryogenic	1.74213	XST00000752b	OC(=O)CSc1ccc(Cl)cc1	Maybridge	0.35
PTP1B-XChem-1265	cryogenic	1.90339	XST00000752b	OC(=O)CSc1ccc(Cl)cc1	Maybridge	None
PTP1B-XChem-1266	cryogenic	None	FMSOA000228b	CC1(CC(=O)O)OCCc2sccc12	Maybridge	None
PTP1B-XChem-1267	cryogenic	1.83305	FMOMB000047a	OCc1occc1	Maybridge	None
PTP1B-XChem-1268	cryogenic	1.8335	FMOZE000225b	OC(=O)c1c(O)cccc1F	Maybridge	None
PTP1B-XChem-1269	cryogenic	None	FMOMB000164a	FC(F)(F)c1cccc(c1)N2SC=CC2=O	Maybridge	None
PTP1B-XChem-1270	cryogenic	2.1802	XST00000560b	FC(F)(F)c1nc2ccccc2[nH]1	Maybridge	None
PTP1B-XChem-1271	cryogenic	1.85087	PKOOA000283c	CCc1cc2C(=O)NC=Nc2s1	Maybridge	0.11
PTP1B-XChem-1272	cryogenic	1.99096	FMOMB000267a	Nc1nnc(SCc2c(F)cccc2Cl)s1	Maybridge	None
PTP1B-XChem-1273	cryogenic	2.00107	FMSOA000435b	K+].O=C1[N-]C(=O)c2ccccc12	Maybridge	None
PTP1B-XChem-1274	cryogenic	1.98326	XST00000138b	OC[C@@H]1CCCN2CCCC[C@H]12	Maybridge	None
PTP1B-XChem-1275	cryogenic	1.87264	FMSOA001148b	OCc1cccc2ccsc12	Maybridge	None
PTP1B-XChem-1276	cryogenic	1.89201	FMSOA001442b	CCC(N)(C(=O)O)c1ccccc1	Maybridge	None
PTP1B-XChem-1277	cryogenic	1.71005	FMOMB000022a	N[C@H](CO)COCc1ccccc1	Maybridge	None
PTP1B-XChem-1278	cryogenic	2.13992	FMOMB000101a	CC1=NNC(=O)C(=C1)Cc2ccc(C)cc2	Maybridge	None
PTP1B-XChem-1279	cryogenic	2.08813	FMSOA000906b	C1CCC(CC1)N2CCNCC2	Maybridge	None
PTP1B-XChem-1280	cryogenic	1.77069	FMO3D000115b	OC(=O)c1cccc2cc[nH]c12	Maybridge	None
PTP1B-XChem-1281	cryogenic	1.93251	FMOMB000109a	Cc1ccccc1NC(=S)NCCc2ccccn2	Maybridge	None
PTP1B-XChem-1282	cryogenic	1.79227	FMSOA001447b	CCOc1ccc(O)cc1	Maybridge	None
PTP1B-XChem-1283	cryogenic	1.80195	FMOMB000036a	Cc1cc(C(=O)O)c(C)n1C	Maybridge	None
PTP1B-XChem-1284	cryogenic	2.10464	FMOMB000117a	Clc1ccc(CSCCNC(=O)c2occc2)cc1	Maybridge	None
PTP1B-XChem-1285	cryogenic	1.74494	FMOMB000043a	Clc1ccc(Cn2ccnc2)cc1	Maybridge	None
PTP1B-XChem-1286	cryogenic	1.78081	FMOMB000125a	O=C1CC2(CCCC2)C(=O)N1CCc3cccs3	Maybridge	None
PTP1B-XChem-1287	cryogenic	2.06159	FMOMB000014a	NCc1cccc(COc2ccccc2)c1	Maybridge	None
PTP1B-XChem-1288	cryogenic	1.84137	FMOMB000140a	O=S(=O)(NCc1cccs1)c2ccccc2	Maybridge	0.1
PTP1B-XChem-1289	cryogenic	2.09458	FMOMB000063a	CN1N=C(C=CC1=O)c2ccccc2	Maybridge	None
PTP1B-XChem-1290	cryogenic	1.78173	FMOMB000148a	OCCCC(=O)NCc1ccc(F)cc1	Maybridge	None
PTP1B-XChem-1291	cryogenic	1.80195	FMOMB000156a	OCCCC(=O)CC(=O)c1ccc(F)cc1	Maybridge	None
PTP1B-XChem-1292	cryogenic	1.69977	FMOOA000503a	CC(C)C(=O)N[C@H]1[C@H](OC(=O)C)[C@@H]2O[C@H]1c3ccccc23	Edelris	None
PTP1B-XChem-1293	cryogenic	1.69093	FMOOA000504a	CO[C@@H]1CCN(CC[C@@H]1C(=O)O)C(=O)OCC(C)C	Edelris	None
PTP1B-XChem-1294	cryogenic	1.69265	FMOOA000505a	O=C1CN2CC(N1)c3ccccc3S2(=O)=O	Edelris	0.16
PTP1B-XChem-1295	cryogenic	2.06082	FMOOA000506a	O[C@H]1CN(CC2CC2)[C@@H]3C[C@@H]1c4[nH]c5ccccc5c4C3	Edelris	None
PTP1B-XChem-1296	cryogenic	1.73148	FMOOA000507a	O[C@H]1CC[C@H]2C[C@H]1[C@@H](O)CN2C(=O)COc3ccccc3	Edelris	None
PTP1B-XChem-1297	cryogenic	1.77061	FMOOA000508a	O=C1NC[C@H]2CCN(CC[C@H]12)C3CCOCC3	Edelris	None
PTP1B-XChem-1298	cryogenic	1.56284	FMOOA000509a	Cn1c2[C@H]3C[C@H](Cc2c4ccccc14)NC[C@H]3O	Edelris	0.08 0.07 0.08
PTP1B-XChem-1299	cryogenic	1.70034	FMOOA000510a	O[C@@H]1CC[C@@H]2C[C@H]1[C@@H](O)CN2c3ccccn3	Edelris	None
PTP1B-XChem-1300	cryogenic	None	FMOOA000511a	CO[C@H]1CN([C@@H]2CC[C@@H](OC)[C@H]1C2)C(=O)c3ocnc3C	Edelris	None
PTP1B-XChem-1301	cryogenic	1.67077	FMOOA000512a	CO[C@@H]1CC[C@H]2C[C@@H]1[C@H](CN2C)Oc3ccccn3	Edelris	None
PTP1B-XChem-1302	cryogenic	1.69223	FMOOA000513a	OCC1N([C@@H]2CC[C@@]1(O)CC2)C(=O)Cc3cccs3	Edelris	None
PTP1B-XChem-1303	cryogenic	1.65281	FMOOA000514a	COc1ccc(cc1)C(=O)N2CC(=O)NCC(C)(C)C2	Edelris	None
PTP1B-XChem-1304	cryogenic	1.7026	FMOOA000515a	CC(=O)N1C[C@@H](CO)[C@@H]2Oc3c(F)cccc3[C@H]12	Edelris	0.08
PTP1B-XChem-1305	cryogenic	1.681	FMOOA000516a	CNC(=O)[C@H]1CCN(CC[C@H]1OC)C2CCN(C)CC2	Edelris	None
PTP1B-XChem-1306	cryogenic	1.92829	FMOOA000517a	CN1C2CN(CC1=O)S(=O)(=O)c3ccccc23	Edelris	None
PTP1B-XChem-1307	cryogenic	1.73165	FMOOA000518a	COC(=O)N1C[C@H](O)[C@H]2C[C@@H]1Cc3c2[nH]c4ccccc34	Edelris	None
PTP1B-XChem-1308	cryogenic	1.6725	FMOOA000519a	COC(=O)N1C[C@H](O)[C@@H]2C[C@H]1CC[C@@H]2O	Edelris	None
PTP1B-XChem-1309	cryogenic	1.67177	FMOOA000520a	COC1CN(C(C)C)S(=O)(=O)c2ccccc12	Edelris	None
PTP1B-XChem-1310	cryogenic	2.69489	FMOOA000521a	CO[C@H]1CN(C)[C@H]2C[C@@H]1c3[nH]c4ccccc4c3C2	Edelris	None
PTP1B-XChem-1311	cryogenic	1.67177	FMOOA000522a	CNC(=O)CN1C[C@H](O)[C@@H]2C[C@H]1CC[C@H]2O	Edelris	None
PTP1B-XChem-1312	cryogenic	1.6536	FMOOA000523a	CO[C@@H]1CC[C@@H]2C[C@H]1[C@H](CN2S(=O)(=O)C)OC	Edelris	0.14
PTP1B-XChem-1313	cryogenic	1.533	FMOOA000524a	OCC1N(CC2CC2)[C@@H]3CC[C@@]1(O)CC3	Edelris	None
PTP1B-XChem-1314	cryogenic	1.5913	FMOOA000525a	O[C@@]12CC[C@@H](CC1)N3C2COC3=O	Edelris	0.05 0.07
PTP1B-XChem-1315	cryogenic	1.58154	FMOOA000526a	CN1Cc2ccccc2N(CC(C)(C)O)CCC1=O	Edelris	None
PTP1B-XChem-1316	cryogenic	1.59103	FMOOA000527a	CCOC(=O)[C@@H]1CN([C@@H]2[C@H]1Oc3c(C)cccc23)C(=O)C	Edelris	None
PTP1B-XChem-1317	cryogenic	1.74835	FMOOA000528a	OCCN1CC(O)c2ccccc2S1(=O)=O	Edelris	None
PTP1B-XChem-1318	cryogenic	1.61289	FMOOA000529a	CC[C@@H]1[C@@H](O)c2ccccc2S(=O)(=O)N1CC(=O)OC	Edelris	None
PTP1B-XChem-1319	cryogenic	1.66288	FMOOA000530a	O=C(N1CC[C@@H]2CNC(=O)[C@H]2CC1)c3ccccc3	Edelris	None
PTP1B-XChem-1320	cryogenic	1.67973	FMOOA000531a	O[C@H]1CC[C@@H]2C[C@H]1[C@@H](O)CN2C(=O)Nc3ccccc3	Edelris	0.09
PTP1B-XChem-1321	cryogenic	1.74853	FMOOA000532a	O[C@H]1CC[C@@H]2C[C@H]1[C@@H](O)CN2c3ccccn3	Edelris	None
PTP1B-XChem-1322	cryogenic	1.63136	FMOOA000533a	CO[C@H]1CN[C@@H]2CC[C@@H](O)[C@H]1C2	Edelris	None
PTP1B-XChem-1323	cryogenic	3.54701	XST00000615b	NC(=S)CSc1ccccc1	Maybridge	None
PTP1B-XChem-1324	cryogenic	2.33809	FMSOA000201b	Cn1nc(cc1CN)c2ccccc2	Maybridge	None
PTP1B-XChem-1325	cryogenic	2.43289	XST00000119b	O=C1CCC2CC1CCC2=O	Maybridge	None
PTP1B-XChem-1326	cryogenic	2.53422	XST00000676b	Cl.O=C(C1CCCCN1)N2CCCC2	Maybridge	None
PTP1B-XChem-1327	cryogenic	1.84299	FMSOA001181b	OCc1ccccc1OC2CCOCC2	Maybridge	None
PTP1B-XChem-1328	cryogenic	2.30042	FMSOA000322b	Cn1ccnc1SCc2ccccc2	Maybridge	None
PTP1B-XChem-1329	cryogenic	1.93857	KDOOA011530c	CN1C=CC(=O)C(=C1C)O	Maybridge	None
PTP1B-XChem-1330	cryogenic	3.65411	XST00000210b	Cl.NCc1cccc2nsnc12	Maybridge	None
PTP1B-XChem-1331	cryogenic	1.94219	XST00000250b	OCc1ccc(cc1)n2ccnc2	Maybridge	None
PTP1B-XChem-1332	cryogenic	1.87417	FMSOA000237b	OC(=O)CC1CSc2ccccc2NC1=O	Maybridge	None
PTP1B-XChem-1333	cryogenic	1.76133	XST00000310b	CN1CC(CO)Oc2ccccc12	Maybridge	None
PTP1B-XChem-1334	cryogenic	2.30566	XST00000889b	OC(=O)c1cc2sccc2s1	Maybridge	None
PTP1B-XChem-1335	cryogenic	1.95344	FMSOA000814b	NC(=S)Cn1cnc(Cl)c1Cl	Maybridge	0.18
PTP1B-XChem-1336	cryogenic	None	XST00000944b	COc1ncccc1N	Maybridge	None
PTP1B-XChem-1337	cryogenic	1.89682	XST00000854b	NC(=O)Cc1ccc(O)cc1	Maybridge	None
PTP1B-XChem-1338	cryogenic	4.16793	FMOMB000088a	CCOC(=O)c1sc(SC)c(C(=O)C)c1C	Maybridge	None
PTP1B-XChem-1339	cryogenic	1.91404	FMSOA001439b	NS(=O)(=O)c1ccc(Cl)s1	Maybridge	None
PTP1B-XChem-1340	cryogenic	None	XST00000053b	Nc1ccc(Oc2c(Cl)cccc2Cl)nc1	Maybridge	None
PTP1B-XChem-1341	cryogenic	2.32446	FMOMB000096a	Cc1cc2nn[nH]c2cc1Cl	Maybridge	None
PTP1B-XChem-1342	cryogenic	2.06394	FMSOA000416b	OC(=O)C1CCCCN1	Maybridge	None
PTP1B-XChem-1343	cryogenic	1.90306	FMSOA000463b	O=C1C(=COc2ccccc12)C#N	Maybridge	None
PTP1B-XChem-1344	cryogenic	1.77243	FMOMB000104a	CC1=Nc2ccccc2NC(C)(C)C1	Maybridge	None
PTP1B-XChem-1345	cryogenic	2.1276	FMSOA000420b	Clc1ccc2N(C3CCNCC3)C(=O)Nc2c1	Maybridge	None
PTP1B-XChem-1346	cryogenic	1.84116	FMOMB000031a	Cl.NC1=NC(=O)CS1	Maybridge	None
PTP1B-XChem-1347	cryogenic	1.94264	FMOMB000112a	CC1CC(=O)N(C(=O)C1)c2ccc(F)cc2F	Maybridge	None
PTP1B-XChem-1348	cryogenic	1.94238	FMSOA001448b	Oc1ccc2cccnc2c1	Maybridge	None
PTP1B-XChem-1349	cryogenic	4.33881	PKOOA000424c	Cc1csc2C(=O)NC=Nc12	Maybridge	None
PTP1B-XChem-1350	cryogenic	1.93321	FMOMB000128a	CN(C)NC(=S)NCc1ccc(F)cc1	Maybridge	None
PTP1B-XChem-1351	cryogenic	1.90189	FMSOA001408b	c1ccc2[nH]nnc2c1	Maybridge	None
PTP1B-XChem-1352	cryogenic	1.89966	FMOMB000013a	NCc1ccc(cc1)n2cccn2	Maybridge	None
PTP1B-XChem-1353	cryogenic	1.74217	XST00000820b	COC(=O)c1ccoc1C	Maybridge	None
PTP1B-XChem-1354	cryogenic	2.27769	FMSOA001215b	OC(=O)c1ccc(s1)c2cccnc2	Maybridge	None
PTP1B-XChem-1355	cryogenic	1.71142	FMSOA000247b	CCOC(=O)C1CCN(Cc2ccccc2)CC1	Maybridge	None
PTP1B-XChem-1356	cryogenic	3.68991	FMSOA001318b XST00000340b XST00000367b XST00000986b XST00000417b XST00000493b FMSOA000290b FMSOA000849b XST00000157b FMOMB000120a FMSOA000430b FMOZE000091b FMSOA000443b	COc1ccc(cc1)C(=O)C OCc1ccc(cc1)c2occc2 OCc1ccc(cc1)c2cccnc2 CC(=O)Nc1ccc2CCCc2c1 CNCc1ccc(CN2CCN(C)CC2)cc1 CN1CCCN(CC1)c2ccc(CO)cc2 CCCc1ccc(cc1)C(=O)O CSc1ncccc1C(=O)O Cc1oc(C)c(c1)C(=O)O Fc1ccccc1NC(=O)c2cccnc2 CCOc1ccccc1C(=O)O Nc1nc2ccccc2[nH]1 O[C@@H]1CCCC[C@H]1NCc2ccccc2	Maybridge	None
PTP1B-XChem-1357	cryogenic	2.8662	FMSOA001318b XST00000340b XST00000367b XST00000986b XST00000417b XST00000493b FMSOA000290b FMSOA000849b XST00000157b FMOMB000120a FMSOA000430b FMOZE000091b FMSOA000443b	COc1ccc(cc1)C(=O)C OCc1ccc(cc1)c2occc2 OCc1ccc(cc1)c2cccnc2 CC(=O)Nc1ccc2CCCc2c1 CNCc1ccc(CN2CCN(C)CC2)cc1 CN1CCCN(CC1)c2ccc(CO)cc2 CCCc1ccc(cc1)C(=O)O CSc1ncccc1C(=O)O Cc1oc(C)c(c1)C(=O)O Fc1ccccc1NC(=O)c2cccnc2 CCOc1ccccc1C(=O)O Nc1nc2ccccc2[nH]1 O[C@@H]1CCCC[C@H]1NCc2ccccc2	Maybridge	None
PTP1B-XChem-1358	cryogenic	2.3305	FMSOA001318b XST00000340b XST00000367b XST00000986b XST00000417b XST00000493b FMSOA000290b FMSOA000849b XST00000157b FMOMB000120a FMSOA000430b FMOZE000091b FMSOA000443b	COc1ccc(cc1)C(=O)C OCc1ccc(cc1)c2occc2 OCc1ccc(cc1)c2cccnc2 CC(=O)Nc1ccc2CCCc2c1 CNCc1ccc(CN2CCN(C)CC2)cc1 CN1CCCN(CC1)c2ccc(CO)cc2 CCCc1ccc(cc1)C(=O)O CSc1ncccc1C(=O)O Cc1oc(C)c(c1)C(=O)O Fc1ccccc1NC(=O)c2cccnc2 CCOc1ccccc1C(=O)O Nc1nc2ccccc2[nH]1 O[C@@H]1CCCC[C@H]1NCc2ccccc2	Maybridge	None
PTP1B-XChem-1359	cryogenic	2.26855	FMSOA001318b XST00000340b XST00000367b XST00000986b XST00000417b XST00000493b FMSOA000290b FMSOA000849b XST00000157b FMOMB000120a FMSOA000430b FMOZE000091b FMSOA000443b	COc1ccc(cc1)C(=O)C OCc1ccc(cc1)c2occc2 OCc1ccc(cc1)c2cccnc2 CC(=O)Nc1ccc2CCCc2c1 CNCc1ccc(CN2CCN(C)CC2)cc1 CN1CCCN(CC1)c2ccc(CO)cc2 CCCc1ccc(cc1)C(=O)O CSc1ncccc1C(=O)O Cc1oc(C)c(c1)C(=O)O Fc1ccccc1NC(=O)c2cccnc2 CCOc1ccccc1C(=O)O Nc1nc2ccccc2[nH]1 O[C@@H]1CCCC[C@H]1NCc2ccccc2	Maybridge	None
PTP1B-XChem-1360	cryogenic	2.663	FMSOA001318b XST00000340b XST00000367b XST00000986b XST00000417b XST00000493b FMSOA000290b FMSOA000849b XST00000157b FMOMB000120a FMSOA000430b FMOZE000091b FMSOA000443b	COc1ccc(cc1)C(=O)C OCc1ccc(cc1)c2occc2 OCc1ccc(cc1)c2cccnc2 CC(=O)Nc1ccc2CCCc2c1 CNCc1ccc(CN2CCN(C)CC2)cc1 CN1CCCN(CC1)c2ccc(CO)cc2 CCCc1ccc(cc1)C(=O)O CSc1ncccc1C(=O)O Cc1oc(C)c(c1)C(=O)O Fc1ccccc1NC(=O)c2cccnc2 CCOc1ccccc1C(=O)O Nc1nc2ccccc2[nH]1 O[C@@H]1CCCC[C@H]1NCc2ccccc2	Maybridge	None
PTP1B-XChem-1361	cryogenic	2.34288	FMSOA001318b XST00000340b XST00000367b XST00000986b XST00000417b XST00000493b FMSOA000290b FMSOA000849b XST00000157b FMOMB000120a FMSOA000430b FMOZE000091b FMSOA000443b	COc1ccc(cc1)C(=O)C OCc1ccc(cc1)c2occc2 OCc1ccc(cc1)c2cccnc2 CC(=O)Nc1ccc2CCCc2c1 CNCc1ccc(CN2CCN(C)CC2)cc1 CN1CCCN(CC1)c2ccc(CO)cc2 CCCc1ccc(cc1)C(=O)O CSc1ncccc1C(=O)O Cc1oc(C)c(c1)C(=O)O Fc1ccccc1NC(=O)c2cccnc2 CCOc1ccccc1C(=O)O Nc1nc2ccccc2[nH]1 O[C@@H]1CCCC[C@H]1NCc2ccccc2	Maybridge	None
PTP1B-XChem-1362	cryogenic	None	FMSOA001318b XST00000340b XST00000367b XST00000986b XST00000417b XST00000493b FMSOA000290b FMSOA000849b XST00000157b FMOMB000120a FMSOA000430b FMOZE000091b FMSOA000443b	COc1ccc(cc1)C(=O)C OCc1ccc(cc1)c2occc2 OCc1ccc(cc1)c2cccnc2 CC(=O)Nc1ccc2CCCc2c1 CNCc1ccc(CN2CCN(C)CC2)cc1 CN1CCCN(CC1)c2ccc(CO)cc2 CCCc1ccc(cc1)C(=O)O CSc1ncccc1C(=O)O Cc1oc(C)c(c1)C(=O)O Fc1ccccc1NC(=O)c2cccnc2 CCOc1ccccc1C(=O)O Nc1nc2ccccc2[nH]1 O[C@@H]1CCCC[C@H]1NCc2ccccc2	Maybridge	None
PTP1B-XChem-1363	cryogenic	2.3257	FMSOA001318b XST00000340b XST00000367b XST00000986b XST00000417b XST00000493b FMSOA000290b FMSOA000849b XST00000157b FMOMB000120a FMSOA000430b FMOZE000091b FMSOA000443b	COc1ccc(cc1)C(=O)C OCc1ccc(cc1)c2occc2 OCc1ccc(cc1)c2cccnc2 CC(=O)Nc1ccc2CCCc2c1 CNCc1ccc(CN2CCN(C)CC2)cc1 CN1CCCN(CC1)c2ccc(CO)cc2 CCCc1ccc(cc1)C(=O)O CSc1ncccc1C(=O)O Cc1oc(C)c(c1)C(=O)O Fc1ccccc1NC(=O)c2cccnc2 CCOc1ccccc1C(=O)O Nc1nc2ccccc2[nH]1 O[C@@H]1CCCC[C@H]1NCc2ccccc2	Maybridge	None
PTP1B-XChem-1364	cryogenic	2.39783	FMSOA001318b XST00000340b XST00000367b XST00000986b XST00000417b XST00000493b FMSOA000290b FMSOA000849b XST00000157b FMOMB000120a FMSOA000430b FMOZE000091b FMSOA000443b	COc1ccc(cc1)C(=O)C OCc1ccc(cc1)c2occc2 OCc1ccc(cc1)c2cccnc2 CC(=O)Nc1ccc2CCCc2c1 CNCc1ccc(CN2CCN(C)CC2)cc1 CN1CCCN(CC1)c2ccc(CO)cc2 CCCc1ccc(cc1)C(=O)O CSc1ncccc1C(=O)O Cc1oc(C)c(c1)C(=O)O Fc1ccccc1NC(=O)c2cccnc2 CCOc1ccccc1C(=O)O Nc1nc2ccccc2[nH]1 O[C@@H]1CCCC[C@H]1NCc2ccccc2	Maybridge	None
PTP1B-XChem-1365	cryogenic	2.28448	FMSOA001318b XST00000340b XST00000367b XST00000986b XST00000417b XST00000493b FMSOA000290b FMSOA000849b XST00000157b FMOMB000120a FMSOA000430b FMOZE000091b FMSOA000443b	COc1ccc(cc1)C(=O)C OCc1ccc(cc1)c2occc2 OCc1ccc(cc1)c2cccnc2 CC(=O)Nc1ccc2CCCc2c1 CNCc1ccc(CN2CCN(C)CC2)cc1 CN1CCCN(CC1)c2ccc(CO)cc2 CCCc1ccc(cc1)C(=O)O CSc1ncccc1C(=O)O Cc1oc(C)c(c1)C(=O)O Fc1ccccc1NC(=O)c2cccnc2 CCOc1ccccc1C(=O)O Nc1nc2ccccc2[nH]1 O[C@@H]1CCCC[C@H]1NCc2ccccc2	Maybridge	None
PTP1B-XChem-1366	cryogenic	2.29591	FMSOA001318b XST00000340b XST00000367b XST00000986b XST00000417b XST00000493b FMSOA000290b FMSOA000849b XST00000157b FMOMB000120a FMSOA000430b FMOZE000091b FMSOA000443b	COc1ccc(cc1)C(=O)C OCc1ccc(cc1)c2occc2 OCc1ccc(cc1)c2cccnc2 CC(=O)Nc1ccc2CCCc2c1 CNCc1ccc(CN2CCN(C)CC2)cc1 CN1CCCN(CC1)c2ccc(CO)cc2 CCCc1ccc(cc1)C(=O)O CSc1ncccc1C(=O)O Cc1oc(C)c(c1)C(=O)O Fc1ccccc1NC(=O)c2cccnc2 CCOc1ccccc1C(=O)O Nc1nc2ccccc2[nH]1 O[C@@H]1CCCC[C@H]1NCc2ccccc2	Maybridge	None
PTP1B-XChem-1367	cryogenic	2.13562	FMSOA001318b XST00000340b XST00000367b XST00000986b XST00000417b XST00000493b FMSOA000290b FMSOA000849b XST00000157b FMOMB000120a FMSOA000430b FMOZE000091b FMSOA000443b	COc1ccc(cc1)C(=O)C OCc1ccc(cc1)c2occc2 OCc1ccc(cc1)c2cccnc2 CC(=O)Nc1ccc2CCCc2c1 CNCc1ccc(CN2CCN(C)CC2)cc1 CN1CCCN(CC1)c2ccc(CO)cc2 CCCc1ccc(cc1)C(=O)O CSc1ncccc1C(=O)O Cc1oc(C)c(c1)C(=O)O Fc1ccccc1NC(=O)c2cccnc2 CCOc1ccccc1C(=O)O Nc1nc2ccccc2[nH]1 O[C@@H]1CCCC[C@H]1NCc2ccccc2	Maybridge	None
PTP1B-XChem-1368	cryogenic	2.06466	FMSOA001318b XST00000340b XST00000367b XST00000986b XST00000417b XST00000493b FMSOA000290b FMSOA000849b XST00000157b FMOMB000120a FMSOA000430b FMOZE000091b FMSOA000443b	COc1ccc(cc1)C(=O)C OCc1ccc(cc1)c2occc2 OCc1ccc(cc1)c2cccnc2 CC(=O)Nc1ccc2CCCc2c1 CNCc1ccc(CN2CCN(C)CC2)cc1 CN1CCCN(CC1)c2ccc(CO)cc2 CCCc1ccc(cc1)C(=O)O CSc1ncccc1C(=O)O Cc1oc(C)c(c1)C(=O)O Fc1ccccc1NC(=O)c2cccnc2 CCOc1ccccc1C(=O)O Nc1nc2ccccc2[nH]1 O[C@@H]1CCCC[C@H]1NCc2ccccc2	Maybridge	None
PTP1B-XChem-1369	cryogenic	2.31966	FMOOA000698a	CC(C)(C)C(=O)CN1Cc2ccccc2NCCC1=O	Edelris	None
PTP1B-XChem-1370	cryogenic	1.72809	FMOOA000699a	CCOC(=O)CN1Cc2ccccc2NCCC1=O	Edelris	None
PTP1B-XChem-1371	cryogenic	1.76259	FMOOA000700a	O[C@H]1CN(CC(=O)N(C1)C2CCC2)C(=O)c3ccccc3	Edelris	None
PTP1B-XChem-1372	cryogenic	1.68276	FMOOA000508a	O=C1NC[C@H]2CCN(CC[C@H]12)C3CCOCC3	Edelris	None
PTP1B-XChem-1373	cryogenic	1.59343	FMOOA000509a	Cn1c2[C@H]3C[C@H](Cc2c4ccccc14)NC[C@H]3O	Edelris	0.07 0.09
PTP1B-XChem-1374	cryogenic	1.71211	FMOZE000172b	Cc1cc(Cl)nc(N)n1	Maybridge	None
PTP1B-XChem-1375	cryogenic	2.13261	FMSOA001141b	C#Cc1ccc(cc1)c2ocnc2	Maybridge	None
PTP1B-XChem-1376	cryogenic	1.93366	FMOMB000037a	OC(C(=O)c1cccs1)c2cccs2	Maybridge	None
PTP1B-XChem-1377	cryogenic	2.78256	FMOMB000133a	NS(=O)(=O)c1ccc(cc1Cl)C(F)(F)F	Maybridge	None
PTP1B-XChem-1378	cryogenic	1.67468	FMSOA001463b	OC[C@@H]1CCCN1	Maybridge	None
PTP1B-XChem-1379	cryogenic	None	FMOMB000255a	ClC1=CN(CCC#N)C=C(Cl)C1=O	Maybridge	None
PTP1B-XChem-1380	cryogenic	3.69417	FMOPL000063a	c1ccc(cc1)c2cnc(c(n2)C(=O)N)N	DSPL	None
PTP1B-XChem-1381	cryogenic	1.80481	FMOPL000224a	CCSc1nnc(s1)NC(=O)OC	DSPL	None
PTP1B-XChem-1382	cryogenic	1.93214	FMOPL000590a	CC(C)(C(=O)NNc1ccc2ccccc2c1)O	DSPL	None
PTP1B-XChem-1383	cryogenic	1.85169	FMOPL000117a	Cc1c(nc(=O)[nH]n1)Nc2cccc(c2)O	DSPL	None
PTP1B-XChem-1384	cryogenic	1.62326	FMOPL000628a	CCOC(=O)NCc1ccccc1	DSPL	None
PTP1B-XChem-1385	cryogenic	3.27644	FMOPL000064a	c1cc(ccc1CO)c2ccc(cc2)CO	DSPL	None
PTP1B-XChem-1386	cryogenic	1.87568	FMOPL000225a	COc1ccccc1OCC(=O)NN	DSPL	None
PTP1B-XChem-1387	cryogenic	1.84168	FMOPL000591a	CC(=O)c1ccc(cc1)NC(=O)C[NH+]2CCCC2	DSPL	None
PTP1B-XChem-1388	cryogenic	1.9285	FMOPL000121a	CS(=O)(=O)Nc1ccc(cc1)c2ccccc2	DSPL	None
PTP1B-XChem-1389	cryogenic	2.34144	FMOPL000226a	CS(=O)(=O)Nc1ccc(cc1)C(=O)N	DSPL	None
PTP1B-XChem-1390	cryogenic	1.89177	FMOPL000592a	CC1(C[C@@H](CCO1)C(=O)NCc2ccccc2)C	DSPL	None
PTP1B-XChem-1391	cryogenic	2.03895	FMOPL000119a	CCCc1nnc(s1)NC(=O)c2ccccn2	DSPL	None
PTP1B-XChem-1392	cryogenic	None	FMOPL000227a	CCc1nnc(s1)NC(=O)C(F)(F)F	DSPL	None
PTP1B-XChem-1393	cryogenic	1.82149	FMOPL000597a	Cc1cc(n2c(n1)ncn2)Nc3ccc(cc3)O	DSPL	None
PTP1B-XChem-1394	cryogenic	1.86271	FMOPL000720a	CCC[C@H](C)C(=O)Nc1c(cccc1C)C	DSPL	None
PTP1B-XChem-1395	cryogenic	1.7518	FMOPL000452a	COc1ccc(cc1)CNC(=O)c2cnccn2	DSPL	None
PTP1B-XChem-1396	cryogenic	3.02767	FMSOA000923b	CCOc1ccc(CO)cc1OC	Maybridge	None
PTP1B-XChem-1397	cryogenic	2.08745	XST00000272b	Cn1cncc1C#N	Maybridge	None
PTP1B-XChem-1398	cryogenic	3.68183	FMOMB000134a	NC(=S)NCc1occc1	Maybridge	None
PTP1B-XChem-1399	cryogenic	2.39596	FMSOA001413b	CN(C)CCOc1ccccc1C#N	Maybridge	None
PTP1B-XChem-1400	cryogenic	2.12716	FMOMB000015a	NCc1cccc(c1)c2nccs2	Maybridge	None
PTP1B-XChem-1401	cryogenic	2.37249	FMOMB000058a	Clc1ccc(cc1)C2=NNC(=O)CC2	Maybridge	None
PTP1B-XChem-1402	cryogenic	2.06227	FMOMB000065a	CC1CN=C(Nc2ccc(F)cc2)S1	Maybridge	None
PTP1B-XChem-1403	cryogenic	4.20127	FMOMB000150a	CC(=C)N1C(=O)Nc2ccccc12	Maybridge	None
PTP1B-XChem-1404	cryogenic	None	FMOMB000158a	C=CCN(CC=C)C(=S)NC(=O)c1ccccc1	Maybridge	None
PTP1B-XChem-1405	cryogenic	2.55173	FMOMB000226a	FC1=CNC(=O)N=C1	Maybridge	None
PTP1B-XChem-1406	cryogenic	3.69143	XST00000207b	Nc1ccc2occc2c1	Maybridge	None
PTP1B-XChem-1407	cryogenic	2.06044	XST00000554b	O=S1(=O)CCN(CC#C)CC1	Maybridge	None
PTP1B-XChem-1408	cryogenic	1.95901	FMSOA001464b	NCc1cccc2CCOc12	Maybridge	None
PTP1B-XChem-1409	cryogenic	1.91128	FMSOA000652b	Nc1ncc(O)cn1	Maybridge	None
PTP1B-XChem-1410	cryogenic	1.85853	FMOMB000240a	NNC(=S)Nc1ccccc1	Maybridge	None
PTP1B-XChem-1411	cryogenic	1.83318	FMSOA000981b	CN1CCNC1=S	Maybridge	None
PTP1B-XChem-1412	cryogenic	1.75077	FMOMB000072a	CN(C)c1c(F)cc(cc1F)C(=O)N	Maybridge	None
PTP1B-XChem-1413	cryogenic	1.94109	FMSOA001395b	Cl.CC(=O)C1(CCNCC1)c2ccccc2	Maybridge	None
PTP1B-XChem-1414	cryogenic	1.91319	FMSOA001407b	N#Cc1cccc2ccsc12	Maybridge	None
PTP1B-XChem-1415	cryogenic	2.31992	XST00000617b	S(c1ccccc1)c2cccs2	Maybridge	None
PTP1B-XChem-1416	cryogenic	1.87292	FMSOA001475b	CCOC(=O)Cc1c[nH]c2ccccc12	Maybridge	None
PTP1B-XChem-1417	cryogenic	1.82357	FMOMB000206a	FC(F)(F)c1ccc(NC2=NNC(=S)S2)cc1	Maybridge	0.13 0.14
PTP1B-XChem-1418	cryogenic	2.00842	FMSOA000786b	N#CC1(CCOCC1)c2ccccc2	Maybridge	None
PTP1B-XChem-1419	cryogenic	1.89015	XST00000885b	o1cncc1c2ccncc2	Maybridge	None
PTP1B-XChem-1420	cryogenic	1.75449	FMSOA001256b	O=S(=O)(CC#N)c1cccs1	Maybridge	None
PTP1B-XChem-1421	cryogenic	1.99023	FMOMB000073a	CSc1nnc(s1)n2cccc2	Maybridge	None
PTP1B-XChem-1422	cryogenic	1.79203	FMOMB000103a	CC1Sc2ccccc2NC(=O)C1C	Maybridge	None
PTP1B-XChem-1423	cryogenic	3.53261	FMSOA000744b	OCc1cccc(CO)c1F	Maybridge	None
PTP1B-XChem-1424	cryogenic	1.82242	FMSOA000403b	CC(=O)c1c(C)c[nH]c1C	Maybridge	None
PTP1B-XChem-1425	cryogenic	2.02594	FMSOA000962b	OC(=O)c1c(Cl)nccc1C(F)(F)F	Maybridge	None
PTP1B-XChem-1426	cryogenic	1.86344	XST00000995b	Cc1ccc(CN)cc1Cl	Maybridge	None
PTP1B-XChem-1427	cryogenic	1.94293	XST00000552b	Cc1nc(COc2ccc(cc2)C#N)cs1	Maybridge	None
PTP1B-XChem-1428	cryogenic	2.08804	FMSOA000307b	COc1cccc(CC#N)c1	Maybridge	None
PTP1B-XChem-1429	cryogenic	2.11952	FMOMB000248a	I.CCSC1=NCN(Cc2cccs2)CN1	Maybridge	None
PTP1B-XChem-1430	cryogenic	2.31023	FMOMB000322a	O[C@@H]1Cc2ccccc2[C@H]1O	Maybridge	None
PTP1B-XChem-1431	cryogenic	3.53762	FMSOA000868b	OC(=O)c1nc(F)ccc1F	Maybridge	None
PTP1B-XChem-1432	cryogenic	4.02809	FMOMB000185a	Cc1ccc(CN2C(SCC2=O)c3cccnc3)cc1	Maybridge	None
PTP1B-XChem-1433	cryogenic	4.04062	FMOMB000256a	Br.CCC\\N=C\\1/SSC(=O)N1CCC	Maybridge	None
PTP1B-XChem-1434	cryogenic	3.67987	FMOMB000263a	CC(=O)c1ccc(Oc2cccc(Cl)c2C#N)cc1	Maybridge	None
PTP1B-XChem-1435	cryogenic	3.68715	FMOMB000200a	Cc1ccc(C)n1c2ccsc2C(=O)O	Maybridge	None
PTP1B-XChem-1436	cryogenic	1.86036	XST00000880b	Cc1cc(c2c(N)c(C#N)sc2n1)C(F)(F)F	Maybridge	None
PTP1B-XChem-1437	cryogenic	2.7633	FMOMB000207a	CC1=CC=CN(Cc2c(F)cccc2Cl)C1=O	Maybridge	None
PTP1B-XChem-1438	cryogenic	1.83036	FMOMB000269a	CC(O)CNC(=S)NC1CC2CCC1C2	Maybridge	0.22
PTP1B-XChem-1439	cryogenic	None	XST00000029b	FC(F)(F)c1cnc(N2CCCNCC2)c(Cl)c1	Maybridge	None
PTP1B-XChem-1440	cryogenic	1.82434	XST00000952b	COc1ccc(OC)c(CN)c1	Maybridge	None
PTP1B-XChem-1441	cryogenic	2.00984	FMOMB000277a	OC(=O)CSCCc1ccccc1	Maybridge	None
PTP1B-XChem-1442	cryogenic	1.86433	FMSOA000899b	OC(=O)c1ccc2[nH]ccc2c1	Maybridge	None
PTP1B-XChem-1443	cryogenic	2.01111	FMOMB000285a	Br.CSC1=NCCN1CC(=O)c2ccc(Cl)cc2	Maybridge	None
PTP1B-XChem-1444	cryogenic	1.90619	FMOPL000450a	COC(=O)c1ccc(cc1)NC(=O)C2CCCC2	DSPL	None
PTP1B-XChem-1445	cryogenic	2.0498	FMOPL000509a	COC(=O)CNC(=O)C1CCCCC1	DSPL	None
PTP1B-XChem-1446	cryogenic	1.92914	FMOPL000753a	Cc1cc(no1)NC(=O)c2ccc(cc2)N(C)C	DSPL	None
PTP1B-XChem-1447	cryogenic	2.88449	FMOPL000659a	Cc1cc(no1)C(=O)Nc2ccc3c(c2)cc[nH]3	DSPL	None
PTP1B-XChem-1448	cryogenic	1.87491	FMOPL000412a	c1ccc(cc1)CCNc2c[nH]c(=O)[nH]c2=O	DSPL	None
PTP1B-XChem-1449	cryogenic	1.92544	FMOPL000515a	CC(C)(C)[NH+]1CC(C1)O	DSPL	None
PTP1B-XChem-1450	cryogenic	2.22759	FMOPL000050a	CCOc1ccc(cc1)C(=O)Nc2ccccc2	DSPL	None
PTP1B-XChem-1451	cryogenic	3.54295	FMOPL000202a	Cc1ccc(cc1)OCC(=O)N2CC[NH+](CC2)C	DSPL	None
PTP1B-XChem-1452	cryogenic	3.94752	FMOPL000583a	Cc1ccccc1c2nc(c(o2)N(C)C)C#N	DSPL	None
PTP1B-XChem-1453	cryogenic	2.08634	XST00000907b	CC(=O)N1CCC(CC1)C#N	DSPL	None
PTP1B-XChem-1454	cryogenic	1.98078	FMOPL000047a	CC(=O)Nc1ccccc1OCc2ccccc2	DSPL	None
PTP1B-XChem-1455	cryogenic	1.93198	FMOPL000203a	CCc1ccc(cc1)OCC(=O)N2CCCCC2	DSPL	None
PTP1B-XChem-1456	cryogenic	None	FMOPL000582a	Cc1ccc(s1)CNc2cccc(c2)C(=O)[O-	DSPL	None
PTP1B-XChem-1457	cryogenic	2.30789	FMOPL000112a	C[NH2+]Cc1ccc(cc1)C(F)(F)F	DSPL	None
PTP1B-XChem-1458	cryogenic	2.04995	FMOPL000053a	COc1ccc2c(c1)cc([nH]2)C[NH3+	DSPL	None
PTP1B-XChem-1459	cryogenic	3.5266	FMOPL000204a	CCOc1cccc(c1)C(=O)Nc2nnn(n2)C	DSPL	None
PTP1B-XChem-1460	cryogenic	1.81435	FMOPL000578a	CCNC(=O)N1CCNC(=O)[C@H]1CC(=O)OC	DSPL	None
PTP1B-XChem-1461	cryogenic	1.92131	XST00001145b	c1ccc(cc1)CONC(=O)N	DSPL	None
PTP1B-XChem-1462	cryogenic	2.51937	FMOPL000052a	COc1ccc(cc1)C#CC(=O)[O-	DSPL	None
PTP1B-XChem-1463	cryogenic	3.09543	FMOPL000205a	CCOc1ccc(cc1)[C@@H](C)[NH3+	DSPL	None
PTP1B-XChem-1464	cryogenic	3.71535	FMOPL000596a	COc1cccc(c1)Nc2c3c([nH]cn3)ncn2	DSPL	None
PTP1B-XChem-1465	cryogenic	2.09124	FMOPL000113a	c1ccc(cc1)Nc2nncs2	DSPL	0.33
PTP1B-XChem-1466	cryogenic	1.87919	FMOPL000400a	C1CCC(CC1)CCC(=O)N2CCOCC2	DSPL	None
PTP1B-XChem-1467	cryogenic	1.88054	FMOPL000508a	CC(=O)Nc1ccc2c(c1)[nH]c(=O)[nH]2	DSPL	None
PTP1B-XChem-1468	cryogenic	1.91969	FMOPL000739a	C[NH+]1CCC(CC1)OC(=O)c2cccc(c2)F	DSPL	None
PTP1B-XChem-1469	cryogenic	1.9364	FMOPL000636a	c1cc(ccc1NNC(=O)C2CCC2)F	DSPL	None
PTP1B-XChem-1470	cryogenic	2.48774	FMOPL000434a	c1ccc(cc1)NC(=O)NCc2ccc(cc2)F	DSPL	None
PTP1B-XChem-1471	cryogenic	1.79085	FMOPL000506a	CCC(=O)Nc1ccc(cc1O)C	DSPL	None
PTP1B-XChem-1472	cryogenic	2.54995	FMOPL000705a	c1ccc2c(c1)nc(s2)N3CCOCC3	DSPL	None
PTP1B-XChem-1473	cryogenic	1.89946	FMOPL000644a	c1ccc(c(c1)NNC(=O)c2ccno2)F	DSPL	None
PTP1B-XChem-1474	cryogenic	1.87619	FMOPL000406a	COC(=O)Nc1cccc(c1)NC(=O)OC	DSPL	None
PTP1B-XChem-1475	cryogenic	1.94118	FMOPL000503a	CNC(=O)CCC1CCCCC1	DSPL	None
PTP1B-XChem-1476	cryogenic	1.80779	FMOPL000744a	Cc1cccc(c1)NC(=O)Nc2nc(cs2)C	DSPL	None
PTP1B-XChem-1477	cryogenic	2.08345	FMOPL000649a	c1ccc(cc1)C(=O)NNc2ccccc2F	DSPL	None
PTP1B-XChem-1478	cryogenic	1.83358	FMOPL000425a	COc1ccc(cc1)CNC(=O)[C@@H]2CCCO2	DSPL	None
PTP1B-XChem-1479	cryogenic	3.52641	FMOPL000510a	COC(=O)COc1ccc(cc1)C#N	DSPL	None
PTP1B-XChem-1480	cryogenic	None	FMOPL000713a	c1cc(sc1)C(=O)Nc2ccc(cc2)C#N	DSPL	None
PTP1B-XChem-1481	cryogenic	2.32258	FMOPL000656a	CC(=O)Nc1ccc(cn1)NC(=O)c2ccco2	DSPL	None
PTP1B-XChem-1482	cryogenic	3.70923	FMOPL000335a	CCNC(=O)c1ccc(cc1)NS(=O)(=O)C	DSPL	None
PTP1B-XChem-1483	cryogenic	2.00585	FMOPL000364a	c1cc(cc(c1)NC(=O)CCC2CCCC2)C#N	DSPL	None
PTP1B-XChem-1484	cryogenic	2.26443	FMOPL000354a	CN(C)C(=O)Oc1ccc(cc1)c2nnco2	DSPL	None
PTP1B-XChem-1485	cryogenic	3.68817	FMOPL000372a	CC1CCN(CC1)C(=O)c2cc3ccccc3o2	DSPL	None
PTP1B-XChem-1486	cryogenic	1.67495	FMOPL000324a	CC(C)(CO)NC(=O)c1cccc(c1)Cl	DSPL	0.16
PTP1B-XChem-1487	cryogenic	1.79306	FMOPL000317a	Cc1c(nc[nH]1)C[NH+]2CCCCCC2	DSPL	None
PTP1B-XChem-1488	cryogenic	1.79878	FMOPL000339a	CC[NH+]1CCC(CC1)Nc2ccccc2F	DSPL	None
PTP1B-XChem-1489	cryogenic	1.93955	FMOPL000111a	c1ccc(cc1)C#Cc2ccc(cc2)c3ccn[nH]3	DSPL	None
PTP1B-XChem-1490	cryogenic	1.94247	FMSOA001369b	CC(=O)c1cccc(Cl)c1O	Maybridge	None
PTP1B-XChem-1491	cryogenic	1.8333	FMOMB000268a	Cc1cc(C)n(n1)c2ccccc2C#N	Maybridge	None
PTP1B-XChem-1492	cryogenic	1.85144	XST00000644b	Oc1ccc(C#N)c(F)c1	Maybridge	0.19
PTP1B-XChem-1493	cryogenic	1.79981	XST00000937b	COc1ccc(cn1)C(=S)N	Maybridge	None
PTP1B-XChem-1494	cryogenic	1.76632	FMOMB000007a	Oc1ccc(cc1)C(=O)Cc2ccccc2	Maybridge	None
PTP1B-XChem-1495	cryogenic	1.79674	XST00001051b	CC(=O)NC1CCSC1=O	Maybridge	None
PTP1B-XChem-1496	cryogenic	1.88131	FMOMB000111a	OC(=O)C1CSC(N1)C2CCCCC2	Maybridge	None
PTP1B-XChem-1497	cryogenic	1.77682	FMSOA001260b	CCOC1=CC(=O)Oc2ccccc12	Maybridge	None
PTP1B-XChem-1498	cryogenic	1.88253	FMSOA001388b	CC(C)(C)OC(=O)N1CC2CC1CN2	Maybridge	None
PTP1B-XChem-1499	cryogenic	1.91324	FMOMB000110a	NNC(=S)NCCc1ccc(Cl)cc1	Maybridge	None
PTP1B-XChem-1500	cryogenic	1.77305	FMSOA000892b	c1cnc2[nH]ccc2c1	Maybridge	None
PTP1B-XChem-1501	cryogenic	None	FMOPL000054a	c1cc2c(ccc(c2nc1)O)C[NH+]3CCOCC3	DSPL	None
PTP1B-XChem-1502	cryogenic	1.95015	FMOPL000206a	c1cc2c(cc1C[NH2+]C[C@H]3CCCO3)OCO2	DSPL	None
PTP1B-XChem-1503	cryogenic	2.05412	FMOPL000589a	c1ccc(cc1)NC(=O)NCCN2CCCC2=O	DSPL	None
PTP1B-XChem-1504	cryogenic	1.71981	FMOPL000114a	c1ccc(c(c1)N)Nc2ccccn2	DSPL	None
PTP1B-XChem-1505	cryogenic	1.96838	FMOPL000060a	COC(=O)C#Cc1ccc(cc1)Cl	DSPL	None
PTP1B-XChem-1506	cryogenic	1.83341	FMOPL000221a	CCn1c(ccn1)C[NH2+]C	DSPL	None
PTP1B-XChem-1507	cryogenic	2.17694	FMOPL000598a	Cc1ccc(cc1N)c2cnc3ccccc3n2	DSPL	None
PTP1B-XChem-1508	cryogenic	4.09571	FMOPL000116a	C1C[C@@H](OC1)CNC(=O)N2CCOCC2	DSPL	None
PTP1B-XChem-1509	cryogenic	2.27228	FMOPL000061a	CCNC(=O)N1CCN(CC1)C(=O)C	DSPL	None
PTP1B-XChem-1510	cryogenic	2.94185	FMOPL000222a	CS(=O)(=O)NC1CCCC1	DSPL	None
PTP1B-XChem-1511	cryogenic	2.45919	FMOPL000595a	CN(C)c1ccc(cc1)c2cc(on2)C(=O)OC	DSPL	None
PTP1B-XChem-1512	cryogenic	1.92915	FMOPL000115a	c1cc(cc(c1)F)Nc2[nH]c(=O)ccn2	DSPL	0.13
PTP1B-XChem-1513	cryogenic	2.14572	FMOPL000062a	COC(=O)C#Cc1ccc2ccccc2c1	DSPL	None
PTP1B-XChem-1514	cryogenic	1.9222	FMOPL000223a	CC(=O)c1ccc(cc1)OC(F)F	DSPL	None
PTP1B-XChem-1515	cryogenic	1.89704	FMOPL000588a	c1ccc2c(c1)[nH]c(n2)CNC(=O)c3ccco3	DSPL	None
PTP1B-XChem-1516	cryogenic	1.85191	FMOPL000118a	c1cc(ccc1c2ccc(o2)C(=O)NN)Cl	DSPL	None
PTP1B-XChem-1517	cryogenic	2.26049	FMOMB000051a FMOMB000135a XST00000456b FMOMB000143a XST00000287b FMOMB000159a FMOMB000227a XST00000403b XST00000556b FMOZE000018b FMSOA001279b FMOMB000178a FMSOA000871b FMOMB000186a XST00000891b FMOMB000193a	NNC(=S)Nc1cccc(F)c1 OC(=O)C(c1ccccc1)n2cccc2 Nc1cccc(Oc2ccccn2)c1 Fc1c(Cl)cccc1N2SC=CC2=O NCc1ccc(cc1)n2cccc2 Cc1c[nH]nc1c2cccs2 O=C1CSC(=S)N1 Cn1ccc2ccc(CN)cc12 OC(=O)c1ccccc1C(=O)c2ccc(F)cc2 CC1=CC(=O)NC(=S)N1 CC(=O)c1c(O)ccc(O)c1CC=C C1CN=C(O1)c2c[nH]c3ccccc23 Cc1ccc(O)c(CO)n1 Fc1ccc(OCCC(=O)N2CCSCC2)cc1 Cc1cn(CCC#N)c2ccccc12 COc1ccc(Oc2cc(ccn2)C(F)(F)F)cc1	Maybridge	None
PTP1B-XChem-1518	cryogenic	None	FMOMB000051a FMOMB000135a XST00000456b FMOMB000143a XST00000287b FMOMB000159a FMOMB000227a XST00000403b XST00000556b FMOZE000018b FMSOA001279b FMOMB000178a FMSOA000871b FMOMB000186a XST00000891b FMOMB000193a	NNC(=S)Nc1cccc(F)c1 OC(=O)C(c1ccccc1)n2cccc2 Nc1cccc(Oc2ccccn2)c1 Fc1c(Cl)cccc1N2SC=CC2=O NCc1ccc(cc1)n2cccc2 Cc1c[nH]nc1c2cccs2 O=C1CSC(=S)N1 Cn1ccc2ccc(CN)cc12 OC(=O)c1ccccc1C(=O)c2ccc(F)cc2 CC1=CC(=O)NC(=S)N1 CC(=O)c1c(O)ccc(O)c1CC=C C1CN=C(O1)c2c[nH]c3ccccc23 Cc1ccc(O)c(CO)n1 Fc1ccc(OCCC(=O)N2CCSCC2)cc1 Cc1cn(CCC#N)c2ccccc12 COc1ccc(Oc2cc(ccn2)C(F)(F)F)cc1	Maybridge	None
PTP1B-XChem-1519	cryogenic	1.86166	FMOMB000051a FMOMB000135a XST00000456b FMOMB000143a XST00000287b FMOMB000159a FMOMB000227a XST00000403b XST00000556b FMOZE000018b FMSOA001279b FMOMB000178a FMSOA000871b FMOMB000186a XST00000891b FMOMB000193a	NNC(=S)Nc1cccc(F)c1 OC(=O)C(c1ccccc1)n2cccc2 Nc1cccc(Oc2ccccn2)c1 Fc1c(Cl)cccc1N2SC=CC2=O NCc1ccc(cc1)n2cccc2 Cc1c[nH]nc1c2cccs2 O=C1CSC(=S)N1 Cn1ccc2ccc(CN)cc12 OC(=O)c1ccccc1C(=O)c2ccc(F)cc2 CC1=CC(=O)NC(=S)N1 CC(=O)c1c(O)ccc(O)c1CC=C C1CN=C(O1)c2c[nH]c3ccccc23 Cc1ccc(O)c(CO)n1 Fc1ccc(OCCC(=O)N2CCSCC2)cc1 Cc1cn(CCC#N)c2ccccc12 COc1ccc(Oc2cc(ccn2)C(F)(F)F)cc1	Maybridge	None
PTP1B-XChem-1520	cryogenic	3.5203	FMOMB000051a FMOMB000135a XST00000456b FMOMB000143a XST00000287b FMOMB000159a FMOMB000227a XST00000403b XST00000556b FMOZE000018b FMSOA001279b FMOMB000178a FMSOA000871b FMOMB000186a XST00000891b FMOMB000193a	NNC(=S)Nc1cccc(F)c1 OC(=O)C(c1ccccc1)n2cccc2 Nc1cccc(Oc2ccccn2)c1 Fc1c(Cl)cccc1N2SC=CC2=O NCc1ccc(cc1)n2cccc2 Cc1c[nH]nc1c2cccs2 O=C1CSC(=S)N1 Cn1ccc2ccc(CN)cc12 OC(=O)c1ccccc1C(=O)c2ccc(F)cc2 CC1=CC(=O)NC(=S)N1 CC(=O)c1c(O)ccc(O)c1CC=C C1CN=C(O1)c2c[nH]c3ccccc23 Cc1ccc(O)c(CO)n1 Fc1ccc(OCCC(=O)N2CCSCC2)cc1 Cc1cn(CCC#N)c2ccccc12 COc1ccc(Oc2cc(ccn2)C(F)(F)F)cc1	Maybridge	None
PTP1B-XChem-1521	cryogenic	1.82854	FMOMB000051a FMOMB000135a XST00000456b FMOMB000143a XST00000287b FMOMB000159a FMOMB000227a XST00000403b XST00000556b FMOZE000018b FMSOA001279b FMOMB000178a FMSOA000871b FMOMB000186a XST00000891b FMOMB000193a	NNC(=S)Nc1cccc(F)c1 OC(=O)C(c1ccccc1)n2cccc2 Nc1cccc(Oc2ccccn2)c1 Fc1c(Cl)cccc1N2SC=CC2=O NCc1ccc(cc1)n2cccc2 Cc1c[nH]nc1c2cccs2 O=C1CSC(=S)N1 Cn1ccc2ccc(CN)cc12 OC(=O)c1ccccc1C(=O)c2ccc(F)cc2 CC1=CC(=O)NC(=S)N1 CC(=O)c1c(O)ccc(O)c1CC=C C1CN=C(O1)c2c[nH]c3ccccc23 Cc1ccc(O)c(CO)n1 Fc1ccc(OCCC(=O)N2CCSCC2)cc1 Cc1cn(CCC#N)c2ccccc12 COc1ccc(Oc2cc(ccn2)C(F)(F)F)cc1	Maybridge	None
PTP1B-XChem-1522	cryogenic	1.93076	FMOMB000051a FMOMB000135a XST00000456b FMOMB000143a XST00000287b FMOMB000159a FMOMB000227a XST00000403b XST00000556b FMOZE000018b FMSOA001279b FMOMB000178a FMSOA000871b FMOMB000186a XST00000891b FMOMB000193a	NNC(=S)Nc1cccc(F)c1 OC(=O)C(c1ccccc1)n2cccc2 Nc1cccc(Oc2ccccn2)c1 Fc1c(Cl)cccc1N2SC=CC2=O NCc1ccc(cc1)n2cccc2 Cc1c[nH]nc1c2cccs2 O=C1CSC(=S)N1 Cn1ccc2ccc(CN)cc12 OC(=O)c1ccccc1C(=O)c2ccc(F)cc2 CC1=CC(=O)NC(=S)N1 CC(=O)c1c(O)ccc(O)c1CC=C C1CN=C(O1)c2c[nH]c3ccccc23 Cc1ccc(O)c(CO)n1 Fc1ccc(OCCC(=O)N2CCSCC2)cc1 Cc1cn(CCC#N)c2ccccc12 COc1ccc(Oc2cc(ccn2)C(F)(F)F)cc1	Maybridge	None
PTP1B-XChem-1523	cryogenic	None	FMSOA000499b	O=C1CCCc2occc12	Maybridge	None
PTP1B-XChem-1524	cryogenic	1.96689	XST00000604b	Nc1cscc1S(=O)(=O)c2ccccc2	Maybridge	None
PTP1B-XChem-1525	cryogenic	1.77085	FMOMB000293a	O=C1CCCc2nc3CCCC(=O)c3cc12	Maybridge	0.21
PTP1B-XChem-1526	cryogenic	1.9818	XST00000614b	CCOC(=O)c1c(C)c(C)sc1N	Maybridge	None
PTP1B-XChem-1527	cryogenic	1.90177	XST00000646b	FC(F)(F)C1=NCCNC=C1	Maybridge	None
PTP1B-XChem-1528	cryogenic	1.77209	FMSOA000798b	O=C1CCCCCCN1	Maybridge	None
PTP1B-XChem-1529	cryogenic	3.09861	XST00000161b	NC(=S)c1cccc2OCCOc12	Maybridge	None
PTP1B-XChem-1530	cryogenic	1.91087	FMSOA000683b	N#Cc1ccc(Cn2cccn2)cc1	Maybridge	None
PTP1B-XChem-1531	cryogenic	2.37237	XST00000201b	Cn1nc(CO)c2ccccc12	Maybridge	None
PTP1B-XChem-1532	cryogenic	1.97204	XST00000754b	Oc1noc2ccccc12	Maybridge	None
PTP1B-XChem-1533	cryogenic	2.31675	FMSOA001205b	Cc1nccn1c2cccc(CN)c2	Maybridge	None
PTP1B-XChem-1534	cryogenic	3.72537	FMSOA000806b	NC(=S)CCN1C=CC=C(C1=O)C(F)(F)F	Maybridge	None
PTP1B-XChem-1535	cryogenic	1.9359	FMSOA000809b	Nc1ccon1	Maybridge	None
PTP1B-XChem-1536	cryogenic	3.68976	FMSOA000827b	Cc1cc(C)c(C#N)c(O)n1	Maybridge	None
PTP1B-XChem-1537	cryogenic	1.96173	FMOMB000004a	Cl.NCc1ncc(cc1Cl)C(F)(F)F	Maybridge	None
PTP1B-XChem-1538	cryogenic	4.22937	FMSOA000355b	Fc1ccc2SCCC(=O)c2c1	Maybridge	None
PTP1B-XChem-1539	cryogenic	3.6476	XST00000702b	Nc1ccc(CO)cn1	Maybridge	None
PTP1B-XChem-1540	cryogenic	1.98544	FMSOA000746b	COc1cccc(OCC(F)(F)F)c1C#N	Maybridge	None
PTP1B-XChem-1541	cryogenic	1.96319	FMSOA000640b	Cn1cnc(CN)c1	Maybridge	None
PTP1B-XChem-1542	cryogenic	2.52329	XST00000530b	c1ccn(c1)c2cccnc2	Maybridge	None
PTP1B-XChem-1543	cryogenic	1.85979	FMSOA000648b	Cn1cncc1CO	Maybridge	None
PTP1B-XChem-1544	cryogenic	4.23682	FMOOA000487a	CO[C@H]1CN([C@@H]2CC[C@@H](O)[C@H]1C2)S(=O)(=O)C	Edelris	None
PTP1B-XChem-1545	cryogenic	1.74241	FMOOA000488a	NC(=O)CN1C[C@H](Oc2ccccn2)[C@H]3C[C@@H]1CC[C@H]3O	Edelris	None
PTP1B-XChem-1546	cryogenic	1.69395	FMOOA000489a	CC(=O)N1[C@@H]2CC[C@@](O)(CC2)C1CO	Edelris	None
PTP1B-XChem-1547	cryogenic	1.89922	FMOOA000490a	O=C1CCNc2ccsc2CN1CC3CC3	Edelris	None
PTP1B-XChem-1548	cryogenic	1.62121	FMOOA000491a	O[C@H]1[C@H](NC(=O)C2CCC2)[C@H]3O[C@@H]1c4ccccc34	Edelris	0.1
PTP1B-XChem-1549	cryogenic	1.68086	FMOOA000492a	CCNC(=O)NC[C@@H]1[C@H](O)[C@@H]2O[C@H]1c3ccccc23	Edelris	None
PTP1B-XChem-1550	cryogenic	1.62293	FMOOA000493a	CC[C@@H]1[C@@H]2OC(=O)CN1S(=O)(=O)c3ccccc23	Edelris	None
PTP1B-XChem-1551	cryogenic	1.85164	FMOOA000494a	CC[C@@H]1[C@H](O)c2ccccc2S(=O)(=O)N1CCO	Edelris	None
PTP1B-XChem-1552	cryogenic	1.6796	FMOOA000495a	O[C@H]1CC[C@H]2C[C@H]1[C@@H](O)CN2C(=O)\\C=C\\c3ccccc3	Edelris	None
PTP1B-XChem-1553	cryogenic	1.67141	FMOOA000496a	O[C@@H]1CN[C@@H]2C[C@H]1c3[nH]c4ccccc4c3C2	Edelris	None
PTP1B-XChem-1554	cryogenic	1.62158	FMOOA000497a	CS(=O)(=O)N1C[C@H](O)[C@@H]2C[C@@H]1CC[C@H]2O	Edelris	0.17 0.1 0.06
PTP1B-XChem-1555	cryogenic	1.72263	FMOOA000498a	O[C@@H]1CC[C@@H]2C[C@H]1[C@@H](O)CN2CCc3ccccc3	Edelris	None
PTP1B-XChem-1556	cryogenic	None	FMOOA000499a	COCC(=O)N1C[C@H](OC)[C@@H]2C[C@H]1CC[C@H]2OC	Edelris	None
PTP1B-XChem-1557	cryogenic	1.68143	FMOOA000500a	CO[C@@H]1CC[C@H]2C[C@@H]1[C@H](CN2)Oc3ccccn3	Edelris	None
PTP1B-XChem-1558	cryogenic	1.7901	FMOOA000501a	CCOC(=O)CC(=O)N1[C@@H]2CC[C@@](O)(CC2)C1CO	Edelris	None
PTP1B-XChem-1559	cryogenic	1.62179	FMOOA000502a	COCC(=O)N1C[C@H](O)CN(Cc2ccccc2)C(=O)C1	Edelris	None
PTP1B-XChem-1560	cryogenic	2.85153	XST00000112b	CC1=CC(=O)Oc2cc(N)ccc12	Maybridge	None
PTP1B-XChem-1561	cryogenic	None	FMOMB000201a	N#CC(C1CCC=CC1)N2CCOCC2	Maybridge	None
PTP1B-XChem-1562	cryogenic	1.86604	FMOMB000208a	CCNS(=O)(=O)c1cc(Cl)sc1Cl	Maybridge	None
PTP1B-XChem-1563	cryogenic	1.90716	FMOMB000270a	CC(C)(CCO)NC(=S)NC1CC2CC1C=C2	Maybridge	None
PTP1B-XChem-1564	cryogenic	2.07912	FMOMB000278a	NC(=S)Nc1ccc(F)c(Cl)c1	Maybridge	None
PTP1B-XChem-1565	cryogenic	2.20807	FMOMB000066a	OC(=O)c1oc(cc1)c2ccc(Cl)cc2	Maybridge	None
PTP1B-XChem-1566	cryogenic	2.07356	FMOMB000151a	COc1ccc2[nH]c(C)cc2c1	Maybridge	None
PTP1B-XChem-1567	cryogenic	2.10359	FMOMB000234a	COc1ccc(cc1)C#N	Maybridge	None
PTP1B-XChem-1568	cryogenic	2.55248	FMSOA000481b	CNCC1CCOCC1	Maybridge	None
PTP1B-XChem-1569	cryogenic	2.12211	FMSOA001154b	CNCc1cccc(c1)N2CCOCC2	Maybridge	None
PTP1B-XChem-1570	cryogenic	2.27518	FMOMB000170a	Fc1cccc(F)c1C(=O)N2CCSCC2	Maybridge	None
PTP1B-XChem-1571	cryogenic	2.0481	FMOMB000241a	Cl.CN(C)Cc1cc(C)c(O)c(C)c1	Maybridge	None
PTP1B-XChem-1572	cryogenic	1.81053	FMSOA000997b	CCOC(=O)Cc1ccc(OC)cc1	Maybridge	None
PTP1B-XChem-1573	cryogenic	1.97981	XST00000890b	CC(=O)c1ccc(s1)c2cccs2	Maybridge	None
PTP1B-XChem-1574	cryogenic	2.15755	FMOMB000214a	Cc1cc(F)ccc1C(=O)O	Maybridge	None
PTP1B-XChem-1575	cryogenic	1.92412	FMOMB000219a	Cl.OC(=O)c1cccc(CN2CCCC2)c1	Maybridge	None
PTP1B-XChem-1576	cryogenic	1.96414	XST00000599b	Cn1nc(cc1N)c2cccs2	Maybridge	None
PTP1B-XChem-1577	cryogenic	2.37695	FMSOA000893b	NC(=O)OCc1ccccc1	Maybridge	None
PTP1B-XChem-1578	cryogenic	1.79249	FMSOA000893b	NC(=O)OCc1ccccc1	Maybridge	None
PTP1B-XChem-1579	cryogenic	3.53883	XST00000572b	COC(=O)c1scc(C)c1Cl	Maybridge	None
PTP1B-XChem-1580	cryogenic	2.54657	XST00000080b	Nc1cccnc1Oc2ccc(F)cc2F	Maybridge	None
PTP1B-XChem-1581	cryogenic	2.07694	FMOMB000051a FMOMB000135a XST00000456b FMOMB000143a XST00000287b FMOMB000159a FMOMB000227a XST00000403b XST00000556b FMOZE000018b FMSOA001279b FMOMB000178a FMSOA000871b FMOMB000186a XST00000891b FMOMB000193a	NNC(=S)Nc1cccc(F)c1 OC(=O)C(c1ccccc1)n2cccc2 Nc1cccc(Oc2ccccn2)c1 Fc1c(Cl)cccc1N2SC=CC2=O NCc1ccc(cc1)n2cccc2 Cc1c[nH]nc1c2cccs2 O=C1CSC(=S)N1 Cn1ccc2ccc(CN)cc12 OC(=O)c1ccccc1C(=O)c2ccc(F)cc2 CC1=CC(=O)NC(=S)N1 CC(=O)c1c(O)ccc(O)c1CC=C C1CN=C(O1)c2c[nH]c3ccccc23 Cc1ccc(O)c(CO)n1 Fc1ccc(OCCC(=O)N2CCSCC2)cc1 Cc1cn(CCC#N)c2ccccc12 COc1ccc(Oc2cc(ccn2)C(F)(F)F)cc1	Maybridge	None
PTP1B-XChem-1582	cryogenic	2.03083	FMOMB000051a FMOMB000135a XST00000456b FMOMB000143a XST00000287b FMOMB000159a FMOMB000227a XST00000403b XST00000556b FMOZE000018b FMSOA001279b FMOMB000178a FMSOA000871b FMOMB000186a XST00000891b FMOMB000193a	NNC(=S)Nc1cccc(F)c1 OC(=O)C(c1ccccc1)n2cccc2 Nc1cccc(Oc2ccccn2)c1 Fc1c(Cl)cccc1N2SC=CC2=O NCc1ccc(cc1)n2cccc2 Cc1c[nH]nc1c2cccs2 O=C1CSC(=S)N1 Cn1ccc2ccc(CN)cc12 OC(=O)c1ccccc1C(=O)c2ccc(F)cc2 CC1=CC(=O)NC(=S)N1 CC(=O)c1c(O)ccc(O)c1CC=C C1CN=C(O1)c2c[nH]c3ccccc23 Cc1ccc(O)c(CO)n1 Fc1ccc(OCCC(=O)N2CCSCC2)cc1 Cc1cn(CCC#N)c2ccccc12 COc1ccc(Oc2cc(ccn2)C(F)(F)F)cc1	Maybridge	None
PTP1B-XChem-1583	cryogenic	1.94145	FMOMB000051a FMOMB000135a XST00000456b FMOMB000143a XST00000287b FMOMB000159a FMOMB000227a XST00000403b XST00000556b FMOZE000018b FMSOA001279b FMOMB000178a FMSOA000871b FMOMB000186a XST00000891b FMOMB000193a	NNC(=S)Nc1cccc(F)c1 OC(=O)C(c1ccccc1)n2cccc2 Nc1cccc(Oc2ccccn2)c1 Fc1c(Cl)cccc1N2SC=CC2=O NCc1ccc(cc1)n2cccc2 Cc1c[nH]nc1c2cccs2 O=C1CSC(=S)N1 Cn1ccc2ccc(CN)cc12 OC(=O)c1ccccc1C(=O)c2ccc(F)cc2 CC1=CC(=O)NC(=S)N1 CC(=O)c1c(O)ccc(O)c1CC=C C1CN=C(O1)c2c[nH]c3ccccc23 Cc1ccc(O)c(CO)n1 Fc1ccc(OCCC(=O)N2CCSCC2)cc1 Cc1cn(CCC#N)c2ccccc12 COc1ccc(Oc2cc(ccn2)C(F)(F)F)cc1	Maybridge	None
PTP1B-XChem-1584	cryogenic	1.96434	FMOMB000051a FMOMB000135a XST00000456b FMOMB000143a XST00000287b FMOMB000159a FMOMB000227a XST00000403b XST00000556b FMOZE000018b FMSOA001279b FMOMB000178a FMSOA000871b FMOMB000186a XST00000891b FMOMB000193a	NNC(=S)Nc1cccc(F)c1 OC(=O)C(c1ccccc1)n2cccc2 Nc1cccc(Oc2ccccn2)c1 Fc1c(Cl)cccc1N2SC=CC2=O NCc1ccc(cc1)n2cccc2 Cc1c[nH]nc1c2cccs2 O=C1CSC(=S)N1 Cn1ccc2ccc(CN)cc12 OC(=O)c1ccccc1C(=O)c2ccc(F)cc2 CC1=CC(=O)NC(=S)N1 CC(=O)c1c(O)ccc(O)c1CC=C C1CN=C(O1)c2c[nH]c3ccccc23 Cc1ccc(O)c(CO)n1 Fc1ccc(OCCC(=O)N2CCSCC2)cc1 Cc1cn(CCC#N)c2ccccc12 COc1ccc(Oc2cc(ccn2)C(F)(F)F)cc1	Maybridge	None
PTP1B-XChem-1585	cryogenic	1.84845	FMOMB000051a FMOMB000135a XST00000456b FMOMB000143a XST00000287b FMOMB000159a FMOMB000227a XST00000403b XST00000556b FMOZE000018b FMSOA001279b FMOMB000178a FMSOA000871b FMOMB000186a XST00000891b FMOMB000193a	NNC(=S)Nc1cccc(F)c1 OC(=O)C(c1ccccc1)n2cccc2 Nc1cccc(Oc2ccccn2)c1 Fc1c(Cl)cccc1N2SC=CC2=O NCc1ccc(cc1)n2cccc2 Cc1c[nH]nc1c2cccs2 O=C1CSC(=S)N1 Cn1ccc2ccc(CN)cc12 OC(=O)c1ccccc1C(=O)c2ccc(F)cc2 CC1=CC(=O)NC(=S)N1 CC(=O)c1c(O)ccc(O)c1CC=C C1CN=C(O1)c2c[nH]c3ccccc23 Cc1ccc(O)c(CO)n1 Fc1ccc(OCCC(=O)N2CCSCC2)cc1 Cc1cn(CCC#N)c2ccccc12 COc1ccc(Oc2cc(ccn2)C(F)(F)F)cc1	Maybridge	None
PTP1B-XChem-1586	cryogenic	1.93132	FMOMB000051a FMOMB000135a XST00000456b FMOMB000143a XST00000287b FMOMB000159a FMOMB000227a XST00000403b XST00000556b FMOZE000018b FMSOA001279b FMOMB000178a FMSOA000871b FMOMB000186a XST00000891b FMOMB000193a	NNC(=S)Nc1cccc(F)c1 OC(=O)C(c1ccccc1)n2cccc2 Nc1cccc(Oc2ccccn2)c1 Fc1c(Cl)cccc1N2SC=CC2=O NCc1ccc(cc1)n2cccc2 Cc1c[nH]nc1c2cccs2 O=C1CSC(=S)N1 Cn1ccc2ccc(CN)cc12 OC(=O)c1ccccc1C(=O)c2ccc(F)cc2 CC1=CC(=O)NC(=S)N1 CC(=O)c1c(O)ccc(O)c1CC=C C1CN=C(O1)c2c[nH]c3ccccc23 Cc1ccc(O)c(CO)n1 Fc1ccc(OCCC(=O)N2CCSCC2)cc1 Cc1cn(CCC#N)c2ccccc12 COc1ccc(Oc2cc(ccn2)C(F)(F)F)cc1	Maybridge	None
PTP1B-XChem-1587	cryogenic	2.55111	FMSOA000499b	O=C1CCCc2occc12	Maybridge	None
PTP1B-XChem-1588	cryogenic	1.83308	XST00000604b	Nc1cscc1S(=O)(=O)c2ccccc2	Maybridge	None
PTP1B-XChem-1589	cryogenic	1.85299	FMOMB000293a	O=C1CCCc2nc3CCCC(=O)c3cc12	Maybridge	0.24
PTP1B-XChem-1590	cryogenic	2.07186	XST00000614b	CCOC(=O)c1c(C)c(C)sc1N	Maybridge	None
PTP1B-XChem-1591	cryogenic	1.95536	XST00000646b	FC(F)(F)C1=NCCNC=C1	Maybridge	None
PTP1B-XChem-1592	cryogenic	1.83063	FMSOA000798b	O=C1CCCCCCN1	Maybridge	None
PTP1B-XChem-1593	cryogenic	1.79252	XST00000161b	NC(=S)c1cccc2OCCOc12	Maybridge	None
PTP1B-XChem-1594	cryogenic	1.96006	FMSOA000683b	N#Cc1ccc(Cn2cccn2)cc1	Maybridge	0.18
PTP1B-XChem-1595	cryogenic	2.04723	XST00000201b	Cn1nc(CO)c2ccccc12	Maybridge	None
PTP1B-XChem-1596	cryogenic	2.65138	XST00000754b	Oc1noc2ccccc12	Maybridge	None
PTP1B-XChem-1597	cryogenic	2.33617	FMSOA001205b	Cc1nccn1c2cccc(CN)c2	Maybridge	None
PTP1B-XChem-1598	cryogenic	None	FMSOA000806b	NC(=S)CCN1C=CC=C(C1=O)C(F)(F)F	Maybridge	None
PTP1B-XChem-1599	cryogenic	1.93645	FMSOA000809b	Nc1ccon1	Maybridge	None
PTP1B-XChem-1600	cryogenic	2.50791	FMSOA000827b	Cc1cc(C)c(C#N)c(O)n1	Maybridge	None
PTP1B-XChem-1601	cryogenic	2.00936	FMOMB000004a	Cl.NCc1ncc(cc1Cl)C(F)(F)F	Maybridge	None
PTP1B-XChem-1602	cryogenic	1.9892	FMSOA000355b	Fc1ccc2SCCC(=O)c2c1	Maybridge	None
PTP1B-XChem-1603	cryogenic	2.32499	XST00000702b	Nc1ccc(CO)cn1	Maybridge	None
PTP1B-XChem-1604	cryogenic	2.09389	FMSOA000746b	COc1cccc(OCC(F)(F)F)c1C#N	Maybridge	None
PTP1B-XChem-1605	cryogenic	1.96871	FMSOA000640b	Cn1cnc(CN)c1	Maybridge	None
PTP1B-XChem-1606	cryogenic	2.54092	XST00000530b	c1ccn(c1)c2cccnc2	Maybridge	None
PTP1B-XChem-1607	cryogenic	1.9331	FMSOA000648b	Cn1cncc1CO	Maybridge	None
PTP1B-XChem-1608	cryogenic	1.61324	FMOOA000487a	CO[C@H]1CN([C@@H]2CC[C@@H](O)[C@H]1C2)S(=O)(=O)C	Edelris	0.1 0.07
PTP1B-XChem-1609	cryogenic	1.6525	FMOOA000488a	NC(=O)CN1C[C@H](Oc2ccccn2)[C@H]3C[C@@H]1CC[C@H]3O	Edelris	None
PTP1B-XChem-1610	cryogenic	1.63267	FMOOA000489a	CC(=O)N1[C@@H]2CC[C@@](O)(CC2)C1CO	Edelris	None
PTP1B-XChem-1611	cryogenic	1.90812	FMOOA000490a	O=C1CCNc2ccsc2CN1CC3CC3	Edelris	None
PTP1B-XChem-1612	cryogenic	1.64129	FMOOA000491a	O[C@H]1[C@H](NC(=O)C2CCC2)[C@H]3O[C@@H]1c4ccccc34	Edelris	0.1
PTP1B-XChem-1613	cryogenic	1.65152	FMOOA000492a	CCNC(=O)NC[C@@H]1[C@H](O)[C@@H]2O[C@H]1c3ccccc23	Edelris	None
PTP1B-XChem-1614	cryogenic	1.6628	FMOOA000493a	CC[C@@H]1[C@@H]2OC(=O)CN1S(=O)(=O)c3ccccc23	Edelris	None
PTP1B-XChem-1615	cryogenic	1.68195	FMOOA000494a	CC[C@@H]1[C@H](O)c2ccccc2S(=O)(=O)N1CCO	Edelris	None
PTP1B-XChem-1616	cryogenic	1.84636	FMOOA000495a	O[C@H]1CC[C@H]2C[C@H]1[C@@H](O)CN2C(=O)\\C=C\\c3ccccc3	Edelris	None
PTP1B-XChem-1617	cryogenic	1.69175	FMOOA000496a	O[C@@H]1CN[C@@H]2C[C@H]1c3[nH]c4ccccc4c3C2	Edelris	None
PTP1B-XChem-1618	cryogenic	1.6617	FMOOA000497a	CS(=O)(=O)N1C[C@H](O)[C@@H]2C[C@@H]1CC[C@H]2O	Edelris	0.1 0.19
PTP1B-XChem-1619	cryogenic	1.74159	FMOOA000498a	O[C@@H]1CC[C@@H]2C[C@H]1[C@@H](O)CN2CCc3ccccc3	Edelris	None
PTP1B-XChem-1620	cryogenic	None	FMOOA000499a	COCC(=O)N1C[C@H](OC)[C@@H]2C[C@H]1CC[C@H]2OC	Edelris	None
PTP1B-XChem-1621	cryogenic	1.67155	FMOOA000500a	CO[C@@H]1CC[C@H]2C[C@@H]1[C@H](CN2)Oc3ccccn3	Edelris	None
PTP1B-XChem-1622	cryogenic	1.74036	FMOOA000501a	CCOC(=O)CC(=O)N1[C@@H]2CC[C@@](O)(CC2)C1CO	Edelris	None
PTP1B-XChem-1623	cryogenic	1.60319	FMOOA000502a	COCC(=O)N1C[C@H](O)CN(Cc2ccccc2)C(=O)C1	Edelris	None
PTP1B-XChem-1624	cryogenic	1.97301	XST00000112b	CC1=CC(=O)Oc2cc(N)ccc12	Maybridge	None
PTP1B-XChem-1625	cryogenic	1.79215	FMOMB000201a	N#CC(C1CCC=CC1)N2CCOCC2	Maybridge	None
PTP1B-XChem-1626	cryogenic	1.94387	FMOMB000208a	CCNS(=O)(=O)c1cc(Cl)sc1Cl	Maybridge	None
PTP1B-XChem-1627	cryogenic	1.95151	FMOMB000270a	CC(C)(CCO)NC(=S)NC1CC2CC1C=C2	Maybridge	None
PTP1B-XChem-1628	cryogenic	2.32608	FMOMB000278a	NC(=S)Nc1ccc(F)c(Cl)c1	Maybridge	None
PTP1B-XChem-1629	cryogenic	1.82433	FMSOA000953b	OC(=O)c1ccc(Oc2ccccc2)cc1	Maybridge	0.25
PTP1B-XChem-1630	cryogenic	1.78237	XST00000125b	NC(=O)c1cccc2C(=O)c3ccccc3c12	Maybridge	None
PTP1B-XChem-1631	cryogenic	2.16428	FMOMB000030a	CNCc1ccc(cc1)c2cncnc2	Maybridge	None
PTP1B-XChem-1632	cryogenic	2.07163	XST00000825b	NC1CCN(Cc2ccccc2)CC1	Maybridge	None
PTP1B-XChem-1633	cryogenic	2.26095	FMOOA000175c	NC(=O)NC1CCCCC1	Maybridge	None
PTP1B-XChem-1634	cryogenic	2.09271	FMOMB000142a	CCN(CC)S(=O)(=O)c1ccc(C)cc1	Maybridge	None
PTP1B-XChem-1635	cryogenic	1.86267	XST00000280b	OCc1ccccc1N2CCOCC2	Maybridge	None
PTP1B-XChem-1636	cryogenic	1.90401	FMOZE000194b	Cc1ccc(cc1N)C(=O)O	Maybridge	None
PTP1B-XChem-1637	cryogenic	2.0344	FMOMB000169a	O=C(N1CCC(=O)CC1)c2ccccc2	Maybridge	None
PTP1B-XChem-1638	cryogenic	1.73346	FMOMB000177a	CSc1nccc(n1)c2cccnc2	Maybridge	None
PTP1B-XChem-1639	cryogenic	1.7431	XST00000459b	CNCc1ccnc(c1)N2CCCCC2	Maybridge	None
PTP1B-XChem-1640	cryogenic	1.73621	XST00000074b	Nc1cccc(F)c1C#N	Maybridge	None
PTP1B-XChem-1641	cryogenic	1.93449	FMSOA000199b	NCc1cccc(c1)c2occc2	Maybridge	None
PTP1B-XChem-1642	cryogenic	2.82476	XST00000116b	CC(=O)c1ccc2OCCOc2c1	Maybridge	None
PTP1B-XChem-1643	cryogenic	1.75359	XST00000711b	O=C(CCC1CCCC1)N2CCCC2	Maybridge	None
PTP1B-XChem-1644	cryogenic	1.74187	XST00000246b	OCc1csc(n1)c2ccccc2	Maybridge	None
PTP1B-XChem-1645	cryogenic	1.90322	FMOPL000663a	c1cc(ccc1C[NH+]2CCOCC2)CO	DSPL	None
PTP1B-XChem-1646	cryogenic	1.76942	FMOPL000396a	Cn1c(ccn1)C(=O)NCc2cccs2	DSPL	0.18
PTP1B-XChem-1647	cryogenic	1.7015	FMOPL000524a	CC(CO)(CO)NC(=O)Nc1ccccc1	DSPL	None
PTP1B-XChem-1648	cryogenic	1.75205	FMOPL000701a	CC(=O)Nc1cccc(c1)NC(=O)N	DSPL	None
PTP1B-XChem-1649	cryogenic	1.76219	PKTTA033042b	COc1ccc(cc1)Nc2c3c([nH]cn3)ncn2	DSPL	None
PTP1B-XChem-1650	cryogenic	1.77298	FMOPL000437a	CC(C)(C)c1ccc(cc1)C(=O)Nc2ccon2	DSPL	None
PTP1B-XChem-1651	cryogenic	1.77743	FMOPL000522a	c1cc(oc1)c2nnc(s2)NC(=O)C3CC3	DSPL	None
PTP1B-XChem-1652	cryogenic	1.72268	FMOPL000711a	Cn1c(c(cn1)Cl)C(=O)N2CCCCC2	DSPL	0.08 0.07
PTP1B-XChem-1653	cryogenic	1.91189	FMOPL000683a	COC(=O)Nc1ccc(cc1)Cc2ccncc2	DSPL	None
PTP1B-XChem-1654	cryogenic	1.72224	FMOPL000447a	CC[C@H](c1ccccc1)C(=O)Nc2cnccn2	DSPL	None
PTP1B-XChem-1655	cryogenic	1.80197	FMOPL000526a	CC(=O)Nc1ccc(cc1)N2CC[NH+](CC2)C	DSPL	None
PTP1B-XChem-1656	cryogenic	1.73029	FMOPL000728a	c1ccc(cc1)OCC(=O)NC2CCCCC2	DSPL	None
PTP1B-XChem-1657	cryogenic	1.91193	FMOPL000669a	C1CCC2(CC1)OC[C@@H](O2)C[NH+]3CCCC3	DSPL	None
PTP1B-XChem-1658	cryogenic	1.81224	FMOPL000453a	Cc1c(c(on1)C)C(=O)NCCC2=CCCCC2	DSPL	None
PTP1B-XChem-1659	cryogenic	1.7119	FMOPL000528a	COc1ccc(cc1)NCc2ccc(cc2)F	DSPL	None
PTP1B-XChem-1660	cryogenic	1.73312	FMOPL000269a	CC(C)Oc1cc(c(cc1Cl)Cl)N	DSPL	None
PTP1B-XChem-1661	cryogenic	2.53736	FMOMB000066a	OC(=O)c1oc(cc1)c2ccc(Cl)cc2	Maybridge	None
PTP1B-XChem-1662	cryogenic	2.36253	FMOMB000151a	COc1ccc2[nH]c(C)cc2c1	Maybridge	None
PTP1B-XChem-1663	cryogenic	2.06207	FMOMB000234a	COc1ccc(cc1)C#N	Maybridge	None
PTP1B-XChem-1664	cryogenic	2.04206	FMSOA000481b	CNCC1CCOCC1	Maybridge	None
PTP1B-XChem-1665	cryogenic	1.93251	FMSOA001154b	CNCc1cccc(c1)N2CCOCC2	Maybridge	None
PTP1B-XChem-1666	cryogenic	1.94554	FMOMB000170a	Fc1cccc(F)c1C(=O)N2CCSCC2	Maybridge	None
PTP1B-XChem-1667	cryogenic	2.06789	FMOMB000241a	Cl.CN(C)Cc1cc(C)c(O)c(C)c1	Maybridge	None
PTP1B-XChem-1668	cryogenic	3.52884	FMSOA000997b	CCOC(=O)Cc1ccc(OC)cc1	Maybridge	None
PTP1B-XChem-1669	cryogenic	None	XST00000890b	CC(=O)c1ccc(s1)c2cccs2	Maybridge	None
PTP1B-XChem-1670	cryogenic	2.099	FMOMB000214a	Cc1cc(F)ccc1C(=O)O	Maybridge	None
PTP1B-XChem-1671	cryogenic	1.93628	FMOMB000219a	Cl.OC(=O)c1cccc(CN2CCCC2)c1	Maybridge	None
PTP1B-XChem-1672	cryogenic	2.00661	XST00000599b	Cn1nc(cc1N)c2cccs2	Maybridge	None
PTP1B-XChem-1673	cryogenic	2.23515	FMSOA000893b	NC(=O)OCc1ccccc1	Maybridge	None
PTP1B-XChem-1674	cryogenic	1.84357	FMSOA000893b	NC(=O)OCc1ccccc1	Maybridge	None
PTP1B-XChem-1675	cryogenic	3.19398	XST00000572b	COC(=O)c1scc(C)c1Cl	Maybridge	None
PTP1B-XChem-1676	cryogenic	2.85402	XST00000080b	Nc1cccnc1Oc2ccc(F)cc2F	Maybridge	None
PTP1B-XChem-1677	cryogenic	1.64124	FMOPL000135a	CC[NH+](CC)c1cccc(c1)O	DSPL	None
PTP1B-XChem-1678	cryogenic	1.84113	FMOPL000243a	COC(=O)Nc1nnc(s1)CC2CCCC2	DSPL	None
PTP1B-XChem-1679	cryogenic	2.24559	FMOPL000626a	COc1cc(ccc1N)Nc2ccccc2	DSPL	None
PTP1B-XChem-1680	cryogenic	2.7145	FMOPL000244a	CCc1ccc(cc1)NC(=O)c2cnccn2	DSPL	None
PTP1B-XChem-1681	cryogenic	2.14386	FMOPL000245a	CCc1c(c(on1)C)C(=O)Nc2cc(on2)C	DSPL	None
PTP1B-XChem-1682	cryogenic	2.08104	FMOPL000138a	C[C@@H](Cc1ccc(cc1)O)[NH+](C)C	DSPL	None
PTP1B-XChem-1683	cryogenic	None	FMOPL000247a	Cc1ccc(s1)C(=O)Nc2ccccc2OC	DSPL	None
PTP1B-XChem-1684	cryogenic	None	FMOPL000139a	c1cc(sc1)C[NH2+]Cc2ccncc2	DSPL	None
PTP1B-XChem-1685	cryogenic	1.91143	FMOPL000248a	CC(=O)c1cccc(c1)NC(=O)N2CCOCC2	DSPL	None
PTP1B-XChem-1686	cryogenic	1.95848	FMOPL000140a	c1cc(c2c(c1)c3c([nH]2)CCCC3)C#N	DSPL	None
PTP1B-XChem-1687	cryogenic	1.91361	FMOPL000249a	c1cc(ccc1N2CCN(CC2)C(=O)C3CC3)F	DSPL	None
PTP1B-XChem-1688	cryogenic	1.81315	FMOPL000143a	Cc1ccccc1CNc2nnnn2C	DSPL	None
PTP1B-XChem-1689	cryogenic	None	FMOPL000250a	C[C@H](C(=O)[O-])Oc1ccc(cc1)c2ccccc2	DSPL	None
PTP1B-XChem-1690	cryogenic	2.39873	FMSOA000314b	N#Cc1ccc(cn1)c2ccccc2	Maybridge	None
PTP1B-XChem-1691	cryogenic	None	FMSOA000788b	OCC1CCCN1Cc2occc2	Maybridge	None
PTP1B-XChem-1692	cryogenic	3.5611	XST00000169b	OC(=O)c1occc1	Maybridge	None
PTP1B-XChem-1693	cryogenic	2.81283	XST00000712b	O=C(CSc1ccccc1)N2CCCCC2	Maybridge	None
PTP1B-XChem-1694	cryogenic	2.28114	FMSOA000221b	OCc1cccc(c1)c2ncccn2	Maybridge	None
PTP1B-XChem-1695	cryogenic	2.03264	XST00000765c	OC(=O)C1c2ccccc2Oc3ccccc13	Maybridge	None
PTP1B-XChem-1696	cryogenic	1.71083	FMSOA000227b	Cc1nccn1c2ccc(N)cc2	Maybridge	None
PTP1B-XChem-1697	cryogenic	1.66117	FMSOA000333b	NC(=O)COc1ccccc1	Maybridge	None
PTP1B-XChem-1698	cryogenic	3.71289	XST00000829b	Cc1ccnc(N)c1	Maybridge	None
PTP1B-XChem-1699	cryogenic	2.08896	XST00000341b	Nc1ccc(cc1)c2occc2	Maybridge	None
PTP1B-XChem-1700	cryogenic	1.83106	FMOPL000356a	COc1ccc(cc1O)C[NH+]2CCCCCC2	DSPL	None
PTP1B-XChem-1701	cryogenic	None	FMOPL000736a	CCc1ccccc1NC(=O)c2c(nns2)C	DSPL	None
PTP1B-XChem-1702	cryogenic	2.27982	FMOPL000615a	CCOC(=O)C1CCN(CC1)c2ccc(cc2)N	DSPL	None
PTP1B-XChem-1703	cryogenic	1.75261	XST00000280c	c1ccc(c(c1)CO)N2CCOCC2	DSPL	0.15
PTP1B-XChem-1704	cryogenic	2.78153	FMOPL000337a	CC[C@H](C#CC[NH+]1CCCCC1)OC(=O)C	DSPL	None
PTP1B-XChem-1705	cryogenic	3.69835	FMOPL000723a	Cc1ccc(cc1)N2CCN(CC2)C(=O)N	DSPL	None
PTP1B-XChem-1706	cryogenic	1.89144	FMOPL000613a	CCOC(=O)c1cc2c([nH]1)ccs2	DSPL	None
PTP1B-XChem-1707	cryogenic	1.91455	FMOPL000273a	CCOC(=O)c1ccc(cc1F)F	DSPL	None
PTP1B-XChem-1708	cryogenic	4.10501	FMOPL000328a	CN(CCO)S(=O)(=O)c1ccc(cc1)N	DSPL	None
PTP1B-XChem-1709	cryogenic	3.52896	FMOPL000716a	c1cc(ccc1N2CCN(CC2)C(=O)N)F	DSPL	None
PTP1B-XChem-1710	cryogenic	2.20813	FMOPL000619a	c1cc(sc1)C[NH2+]Cc2ccc(cc2)O	DSPL	0.21
PTP1B-XChem-1711	cryogenic	2.12133	FMOPL000275a	COc1cc(cc(c1OC)OC)C(=O)[O-	DSPL	0.46 0.29
PTP1B-XChem-1712	cryogenic	1.7691	FMOPL000369a	CC(=O)N1CCC(CC1)[NH2+]CCc2ccccc2	DSPL	None
PTP1B-XChem-1713	cryogenic	2.0117	FMOPL000391a	C[C@@H]1CCCCN1C(=O)c2cnccn2	DSPL	None
PTP1B-XChem-1714	cryogenic	2.33405	FMSOA001205b	Cc1nccn1c2cccc(CN)c2	Maybridge	None
PTP1B-XChem-1715	cryogenic	2.81665	FMOOA000681a	CC(=O)N[C@H]1[C@H]2CCCCN2[C@H](CO)[C@@H]1c3ccccc3	Edelris	None
PTP1B-XChem-1716	cryogenic	1.95005	FMOOA000682a	CNC(=O)CN(C)[C@@H]1C[C@@H]2CO[C@@H](C[C@@H]2C1)C(C)C	Edelris	None
PTP1B-XChem-1717	cryogenic	3.52427	FMOOA000683a	CC(C)N[C@H]1[C@H]2CCCN2[C@H](CO)[C@@H]1c3ccccc3	Edelris	None
PTP1B-XChem-1718	cryogenic	1.69259	FMOOA000684a	NC(=O)[C@@H]1CN2CCN(CC3CC3)C[C@@H]2[C@H]1c4ccccc4	Edelris	None
PTP1B-XChem-1719	cryogenic	1.7191	FMOOA000685a	CN(C)c1nc(N)nc(n1)C2CCOCC2	Edelris	None
PTP1B-XChem-1720	cryogenic	2.1375	FMOOA000686a	COCCN1Cc2sccc2NCCC1=O	Edelris	None
PTP1B-XChem-1721	cryogenic	None	FMOOA000687a	CN1Cc2ccccc2NCCC1=O	Edelris	None
PTP1B-XChem-1722	cryogenic	None	FMOOA000688a	CO[C@@H]1CN(C)C(=O)CN(C1)C(=O)c2ccccc2	Edelris	None
PTP1B-XChem-1723	cryogenic	1.80114	FMOOA000689a	CC(=O)N1C[C@H](O)CN(CCCc2ccccc2)C(=O)C1	Edelris	None
PTP1B-XChem-1724	cryogenic	3.68673	FMOOA000690a	CO[C@H]1CN(CCC(=O)N(C)c2ccccc12)C(=O)C	Edelris	None
PTP1B-XChem-1725	cryogenic	1.85302	FMOOA000691a	CS(=O)(=O)N1C[C@H]([C@@H]2Oc3ccccc3[C@H]12)C(=O)N	Edelris	None
PTP1B-XChem-1726	cryogenic	None	FMOOA000692a	N[C@@H]1C[C@@H]2CO[C@@H](C[C@@H]2C1)c3ccccc3	Edelris	None
PTP1B-XChem-1727	cryogenic	2.37089	FMOOA000695a	CCOC(=O)[C@H]1[C@H]2CNCCN2C[C@@H]1c3ccccc3	Edelris	None
PTP1B-XChem-1728	cryogenic	1.90386	FMOOA000696a	COCc1nc(N)nc(n1)N(C)C	Edelris	None
PTP1B-XChem-1729	cryogenic	1.78402	FMOOA000697a	COc1ccc(cc1)C(=O)N2CC(=O)N(C)CC(C)(C)C2	Edelris	None
PTP1B-XChem-1730	cryogenic	2.09296	FMOOA000633a	O[C@H]1CO[C@@H]2CC[C@@H](Nc3ccccn3)[C@@H]1C2	Edelris	None
PTP1B-XChem-1731	cryogenic	4.25159	FMOOA000634a	COCC1N([C@@H]2CC[C@@]1(O)CC2)C(=O)N3CCOCC3	Edelris	None
PTP1B-XChem-1732	cryogenic	1.75777	FMOOA000635a	COCC1N([C@@H]2CC[C@@]1(O)CC2)c3ccccc3	Edelris	None
PTP1B-XChem-1733	cryogenic	1.74003	FMOOA000636a	CCOC(=O)C1CC2(CCCC2)N3CCC(=O)N13	Edelris	None
PTP1B-XChem-1734	cryogenic	1.66483	FMOOA000637a	Cc1ccc2OC[C@H]3CN4N(CCC4=O)[C@@H]3c2c1	Edelris	None
PTP1B-XChem-1735	cryogenic	1.7015	FMOOA000638a	CN1C[C@H]2CN3N(CCC3=O)[C@@H]2c4ccccc14	Edelris	None
PTP1B-XChem-1736	cryogenic	1.83075	FMOOA000639a	CN1CC2N(C)[C@@H]3CC[C@]2(CC3)OC1=O	Edelris	None
PTP1B-XChem-1737	cryogenic	1.62104	FMOOA000640a	O[C@@]12CC[C@@H](CC1)N3C2CNCC3=O	Edelris	None
PTP1B-XChem-1738	cryogenic	2.03791	FMOOA000641a	CC(=O)N1CC2N([C@@H]3CC[C@@]2(O)CC3)C(=O)C1	Edelris	None
PTP1B-XChem-1739	cryogenic	1.76089	FMOOA000642a	CC[C@H](O)[C@@H]1N([C@@H]2CC[C@@]1(O)CC2)C(=O)C	Edelris	None
PTP1B-XChem-1740	cryogenic	1.62531	FMOOA000643a	CC[C@H](O)[C@@H]1N(CC2CC2)[C@@H]3CC[C@@]1(O)CC3	Edelris	None
PTP1B-XChem-1741	cryogenic	1.83134	FMOOA000644a	O[C@H]1CO[C@@H]2CC[C@@H](NC3CCCCCC3)[C@@H]1C2	Edelris	None
PTP1B-XChem-1742	cryogenic	3.48905	FMOOA000645a	Cc1onc(C)c1C(=O)N[C@@H]2CC[C@@H]3C[C@@H]2[C@@H](O)CO3	Edelris	None
PTP1B-XChem-1743	cryogenic	None	FMOOA000646a	COCC1N([C@@H]2CC[C@@]1(O)CC2)c3ccccn3	Edelris	None
PTP1B-XChem-1744	cryogenic	1.69034	FMOOA000647a	CO[C@@H]1CN[C@@H]2C[C@H]1c3c(C2)c4ccccc4n3CC(=O)N	Edelris	None
PTP1B-XChem-1745	cryogenic	1.71072	FMOOA000648a	CCOC(=O)C1CN2N(CCC2=O)C13CCCC3	Edelris	None
PTP1B-XChem-1746	cryogenic	1.82574	FMOOA000649a	C[C@H]1O[C@@H]2C[C@@H](Nc3ccccc23)[C@@H]1OC(=O)C	Edelris	None
PTP1B-XChem-1747	cryogenic	None	FMOOA000650a	COc1ccc2[C@H]3[C@@H](COc2c1)CN4N3CCC4=O	Edelris	None
PTP1B-XChem-1748	cryogenic	1.68239	FMOOA000651a	CN1CC2N[C@@H]3CC[C@]2(CC3)OC1=O	Edelris	None
PTP1B-XChem-1749	cryogenic	1.98369	FMOOA000652a	O[C@@]12CC[C@@H](CC1)N3C2CN(CC3=O)C4CCOCC4	Edelris	None
PTP1B-XChem-1750	cryogenic	1.71311	FMOOA000653a	COCC(=O)N1CC2N([C@@H]3CC[C@@]2(O)CC3)C(=O)C1	Edelris	None
PTP1B-XChem-1751	cryogenic	3.0877	FMOOA000654a	CC[C@H](O)[C@@H]1N([C@@H]2CC[C@@]1(O)CC2)C(=O)COC	Edelris	None
PTP1B-XChem-1752	cryogenic	3.54433	FMOOA000655a	CC[C@H](O)[C@@H]1N([C@@H]2CC[C@@]1(O)CC2)C(=O)N3CCOCC3	Edelris	None
PTP1B-XChem-1753	cryogenic	1.67492	FMOOA000656a	O[C@H]1CO[C@@H]2CC[C@@H](NC3CCOCC3)[C@@H]1C2	Edelris	None
PTP1B-XChem-1754	cryogenic	1.65173	FMOOA000657a	Cc1cc(C(=O)N[C@@H]2CC[C@@H]3C[C@@H]2[C@@H](O)CO3)n(C)n1	Edelris	None
PTP1B-XChem-1755	cryogenic	1.65308	FMOOA000658a	CCC(CC)C(=O)N1[C@@H]2CC[C@@](O)(CC2)C1COC	Edelris	None
PTP1B-XChem-1756	cryogenic	1.65205	FMOOA000659a	OCCN1[C@@H]2CC[C@@](O)(CC2)C1CN3CCOCC3	Edelris	None
PTP1B-XChem-1757	cryogenic	1.80169	FMOOA000660a	CCOC(=O)C1CC2(CCCCC2)N3CCC(=O)N13	Edelris	None
PTP1B-XChem-1758	cryogenic	1.79408	FMOOA000661a	COC(=O)CN1Cc2cc(F)ccc2NCCC1=O	Edelris	None
PTP1B-XChem-1759	cryogenic	1.6524	FMOOA000662a	COc1ccc2[C@H]3[C@H](COc2c1)CN4N3CCC4=O	Edelris	0.11
PTP1B-XChem-1760	cryogenic	1.64299	FMOOA000663a	CN1CC2N([C@@H]3CC[C@]2(CC3)OC1=O)C(=O)C	Edelris	None
PTP1B-XChem-1761	cryogenic	1.70403	FMOOA000664a	CCOC(=O)CN1CC2N[C@@H]3CC[C@]2(CC3)OC1=O	Edelris	None
PTP1B-XChem-1762	cryogenic	1.6326	FMOOA000665a	CCNC(=O)N1CC2N([C@@H]3CC[C@@]2(O)CC3)C(=O)C1	Edelris	None
PTP1B-XChem-1763	cryogenic	1.78807	FMOOA000666a	CC[C@H](O)[C@@H]1N([C@@H]2CC[C@@]1(O)CC2)C(=O)OC	Edelris	0.1
PTP1B-XChem-1764	cryogenic	1.61059	FMOOA000667a	N[C@@H]1CC[C@@H]2C[C@@H]1[C@H](O)CO2	Edelris	None
PTP1B-XChem-1765	cryogenic	None	FMOOA000668a	O[C@H]1CO[C@@H]2CC[C@@H](NCCc3ccccc3)[C@@H]1C2	Edelris	None
PTP1B-XChem-1766	cryogenic	1.76178	FMOOA000669a	CC(=O)N[C@H]1[C@H]2CCCN2[C@H](CO)[C@@H]1c3ccccc3	Edelris	None
PTP1B-XChem-1767	cryogenic	1.94712	FMOOA000670a	N[C@H]1[C@H]2CCCCN2[C@H](CO)[C@@H]1c3ccccc3	Edelris	None
PTP1B-XChem-1768	cryogenic	None	FMOOA000671a	CCOC(=O)CN[C@@H]1C[C@@H]2CO[C@@H](C[C@@H]2C1)C(C)C	Edelris	None
PTP1B-XChem-1769	cryogenic	3.06572	FMOOA000672a	N[C@H]1[C@H]2CCCN2[C@H](CO)[C@@H]1c3ccccc3	Edelris	None
PTP1B-XChem-1770	cryogenic	None	FMOOA000673a	NC(=O)[C@@H]1CN2CCNC[C@@H]2[C@H]1c3ccccc3	Edelris	None
PTP1B-XChem-1771	cryogenic	1.70916	FMOOA000674a	CCN1CCC(=O)NCc2ccccc12	Edelris	None
PTP1B-XChem-1772	cryogenic	2.06982	FMOOA000675a	COCCN1Cc2cc3OCOc3cc2NCCC1=O	Edelris	None
PTP1B-XChem-1773	cryogenic	2.31288	FMOOA000676a	CN1Cc2cc(F)ccc2NCCC1=O	Edelris	None
PTP1B-XChem-1774	cryogenic	2.0567	FMOOA000677a	Cc1ccc(cc1)S(=O)(=O)N2CC(=O)NCC(C)(C)C2	Edelris	None
PTP1B-XChem-1775	cryogenic	3.53585	FMOOA000678a	CN1CC(C)(C)CN(CC1=O)C(=O)CCc2ccccc2	Edelris	None
PTP1B-XChem-1776	cryogenic	1.89377	FMOOA000679a	CO[C@@H]1CCN(CC(=O)N(C)c2ccccc12)C(=O)C	Edelris	None
PTP1B-XChem-1777	cryogenic	2.45177	XST00000693b XST00000483b	OCc1ccc(nc1)N2CCCC2 CN1CCCN(Cc2ccc(CN)cc2)CC1	Maybridge	None
PTP1B-XChem-1778	cryogenic	1.65301	FMOMB000181a XST00000295b	CN1CC2CCC1C\\C(=N/O)\\C2 Cc1oc(C)c(CN)n1	Maybridge	None
PTP1B-XChem-1779	cryogenic	3.37298	FMSOA001197b FMOMB000260a	CN(C)CCCOc1ccccc1C#N I.CSC1=NC(C)(C)CCC(C)(C)N1	Maybridge	None
PTP1B-XChem-1780	cryogenic	None	XST00000188b XST00000631b	OCc1ccc2ncccc2c1 Cc1ccc2nc(cc(N3CCNCC3)c2c1)C(F)(F)F	Maybridge	None
PTP1B-XChem-1781	cryogenic	2.07014	FMSOA000811b FMSOA000804b	Oc1ccccc1C#N CN(C1CC2CC1C=C2)C(=O)c3cccs3	Maybridge	0.25 None
PTP1B-XChem-1782	cryogenic	1.98192	FMOMB000070a FMSOA001249b	O[C@H]1CC2CCC1N(Cc3ccccc3)C2 OC(=O)C1CCc2ccccc2O1	Maybridge	None
PTP1B-XChem-1783	cryogenic	4.20904	FMSOA001460b FMOMB000062a	OC(=O)CCCc1c[nH]c2ccccc12 Cn1ccnc1SCC(=O)c2ccc(Cl)cc2	Maybridge	None
PTP1B-XChem-1784	cryogenic	2.17084	FMOMB000252a FMOMB000238a	S=C(NCCc1ccccn1)NC2CC3CCC2C3 Cc1ccc(C)n1CCCn2ccnc2	Maybridge	None
PTP1B-XChem-1785	cryogenic	4.15312	XST00000569b FMOMB000197a	COC(=O)c1sc(cc1N)C(C)(C)C OC(c1ccccn1)c2c[nH]c3ccccc23	Maybridge	None
PTP1B-XChem-1786	cryogenic	2.48039	XST00000593b FMSOA000949b	Cc1cc(N)[nH]n1 Cc1cc(C)n(n1)c2ccccc2	Maybridge	None
PTP1B-XChem-1787	cryogenic	1.73356	FMSOA001176b XST00000737b	Nc1noc2ccc(cc12)C(F)(F)F CC(=O)c1ccccc1Oc2ccccc2	Maybridge	0.16 None
PTP1B-XChem-1788	cryogenic	2.06115	XST00000909b XST00000782b	CCOC(=O)C1CC=CCC1c2cccnc2 OC1CC(NC2(CCCC2)C1)c3ccccc3	Maybridge	None
PTP1B-XChem-1789	cryogenic	1.7118	FMSOA000940b FMSOA000833b	CC(=O)c1cccc(c1)C#N C1CCC(NC1)c2cccnc2	Maybridge	None
PTP1B-XChem-1790	cryogenic	1.88252	XST00001170b FMSOA001450b	OC1(CCNCC1)c2ccc(Cl)c(c2)C(F)(F)F Cl.Cl.NCCNc1cccc2ccccc12	Maybridge	None
PTP1B-XChem-1791	cryogenic	1.66233	FMOMB000165a FMOMB000147a	CCc1nccn1Cc2ccccc2 CN(C)c1cc(cnc1C(=S)N)C(F)(F)F	Maybridge	None
PTP1B-XChem-1792	cryogenic	1.76395	FMOMB000189a FMSOA000978b	O=C1CCC(=NN1)c2cccs2 Clc1cnnc(Cl)c1	Maybridge	None
PTP1B-XChem-1793	cryogenic	1.72094	FMOOA000568a	COC(=O)N1C[C@H](O)[C@@H]2C[C@H]1CC[C@H]2O	Edelris	None
PTP1B-XChem-1794	cryogenic	None	FMOOA000569a	O[C@@H]1CC[C@@H]2C[C@H]1[C@@H](O)CN2CC3CC3	Edelris	None
PTP1B-XChem-1795	cryogenic	1.60228	FMOOA000570a	CCNC(=O)N1C[C@H](OC)[C@@H]2C[C@H]1CC[C@H]2O	Edelris	None
PTP1B-XChem-1796	cryogenic	1.82216	FMOOA000571a FMOOA000572a FMOOA000573a FMOOA000574a FMOOA000575a FMOOA000576a FMOOA000577a FMOOA000578a FMOOA000579a FMOOA000580a FMOOA000581a FMOOA000582a FMOOA000583a	CC(=O)N1C[C@H](Oc2ccccn2)[C@H]3C[C@@H]1CC[C@H]3O OCC1N(Cc2ccc(F)cc2)[C@@H]3CC[C@@]1(O)CC3 O[C@H]1CN[C@H]2CC[C@H]([C@@H]1C2)N3CCOCC3 CN1C[C@H](O)[C@H]2C[C@@H]1CC[C@H]2N3CCOCC3 COCC1N([C@@H]2CC[C@@]1(O)CC2)C(=O)c3cc(C)nn3C NC(=O)CN1[C@@H]2CC[C@@](O)(CC2)C1CN3CCOCC3 O[C@H]1CO[C@@H]2CC[C@@H](NCc3ccccc3)[C@@H]1C2 OC(=O)C1=CCCOc2ccccc12 O=C1CCN2[C@@H]3[C@H](COc4ccccc34)CN12 CN(C)C(=O)N1[C@@H]2CC[C@]3(C…	Edelris	None
PTP1B-XChem-1797	cryogenic	1.77307	FMOOA000571a FMOOA000572a FMOOA000573a FMOOA000574a FMOOA000575a FMOOA000576a FMOOA000577a FMOOA000578a FMOOA000579a FMOOA000580a FMOOA000581a FMOOA000582a FMOOA000583a	CC(=O)N1C[C@H](Oc2ccccn2)[C@H]3C[C@@H]1CC[C@H]3O OCC1N(Cc2ccc(F)cc2)[C@@H]3CC[C@@]1(O)CC3 O[C@H]1CN[C@H]2CC[C@H]([C@@H]1C2)N3CCOCC3 CN1C[C@H](O)[C@H]2C[C@@H]1CC[C@H]2N3CCOCC3 COCC1N([C@@H]2CC[C@@]1(O)CC2)C(=O)c3cc(C)nn3C NC(=O)CN1[C@@H]2CC[C@@](O)(CC2)C1CN3CCOCC3 O[C@H]1CO[C@@H]2CC[C@@H](NCc3ccccc3)[C@@H]1C2 OC(=O)C1=CCCOc2ccccc12 O=C1CCN2[C@@H]3[C@H](COc4ccccc34)CN12 CN(C)C(=O)N1[C@@H]2CC[C@]3(C…	Edelris	None
PTP1B-XChem-1798	cryogenic	1.68277	FMOOA000571a FMOOA000572a FMOOA000573a FMOOA000574a FMOOA000575a FMOOA000576a FMOOA000577a FMOOA000578a FMOOA000579a FMOOA000580a FMOOA000581a FMOOA000582a FMOOA000583a	CC(=O)N1C[C@H](Oc2ccccn2)[C@H]3C[C@@H]1CC[C@H]3O OCC1N(Cc2ccc(F)cc2)[C@@H]3CC[C@@]1(O)CC3 O[C@H]1CN[C@H]2CC[C@H]([C@@H]1C2)N3CCOCC3 CN1C[C@H](O)[C@H]2C[C@@H]1CC[C@H]2N3CCOCC3 COCC1N([C@@H]2CC[C@@]1(O)CC2)C(=O)c3cc(C)nn3C NC(=O)CN1[C@@H]2CC[C@@](O)(CC2)C1CN3CCOCC3 O[C@H]1CO[C@@H]2CC[C@@H](NCc3ccccc3)[C@@H]1C2 OC(=O)C1=CCCOc2ccccc12 O=C1CCN2[C@@H]3[C@H](COc4ccccc34)CN12 CN(C)C(=O)N1[C@@H]2CC[C@]3(C…	Edelris	None
PTP1B-XChem-1799	cryogenic	None	FMOOA000571a FMOOA000572a FMOOA000573a FMOOA000574a FMOOA000575a FMOOA000576a FMOOA000577a FMOOA000578a FMOOA000579a FMOOA000580a FMOOA000581a FMOOA000582a FMOOA000583a	CC(=O)N1C[C@H](Oc2ccccn2)[C@H]3C[C@@H]1CC[C@H]3O OCC1N(Cc2ccc(F)cc2)[C@@H]3CC[C@@]1(O)CC3 O[C@H]1CN[C@H]2CC[C@H]([C@@H]1C2)N3CCOCC3 CN1C[C@H](O)[C@H]2C[C@@H]1CC[C@H]2N3CCOCC3 COCC1N([C@@H]2CC[C@@]1(O)CC2)C(=O)c3cc(C)nn3C NC(=O)CN1[C@@H]2CC[C@@](O)(CC2)C1CN3CCOCC3 O[C@H]1CO[C@@H]2CC[C@@H](NCc3ccccc3)[C@@H]1C2 OC(=O)C1=CCCOc2ccccc12 O=C1CCN2[C@@H]3[C@H](COc4ccccc34)CN12 CN(C)C(=O)N1[C@@H]2CC[C@]3(C…	Edelris	None
PTP1B-XChem-1800	cryogenic	1.66304	FMOOA000571a FMOOA000572a FMOOA000573a FMOOA000574a FMOOA000575a FMOOA000576a FMOOA000577a FMOOA000578a FMOOA000579a FMOOA000580a FMOOA000581a FMOOA000582a FMOOA000583a	CC(=O)N1C[C@H](Oc2ccccn2)[C@H]3C[C@@H]1CC[C@H]3O OCC1N(Cc2ccc(F)cc2)[C@@H]3CC[C@@]1(O)CC3 O[C@H]1CN[C@H]2CC[C@H]([C@@H]1C2)N3CCOCC3 CN1C[C@H](O)[C@H]2C[C@@H]1CC[C@H]2N3CCOCC3 COCC1N([C@@H]2CC[C@@]1(O)CC2)C(=O)c3cc(C)nn3C NC(=O)CN1[C@@H]2CC[C@@](O)(CC2)C1CN3CCOCC3 O[C@H]1CO[C@@H]2CC[C@@H](NCc3ccccc3)[C@@H]1C2 OC(=O)C1=CCCOc2ccccc12 O=C1CCN2[C@@H]3[C@H](COc4ccccc34)CN12 CN(C)C(=O)N1[C@@H]2CC[C@]3(C…	Edelris	None
PTP1B-XChem-1801	cryogenic	1.73195	FMOOA000571a FMOOA000572a FMOOA000573a FMOOA000574a FMOOA000575a FMOOA000576a FMOOA000577a FMOOA000578a FMOOA000579a FMOOA000580a FMOOA000581a FMOOA000582a FMOOA000583a	CC(=O)N1C[C@H](Oc2ccccn2)[C@H]3C[C@@H]1CC[C@H]3O OCC1N(Cc2ccc(F)cc2)[C@@H]3CC[C@@]1(O)CC3 O[C@H]1CN[C@H]2CC[C@H]([C@@H]1C2)N3CCOCC3 CN1C[C@H](O)[C@H]2C[C@@H]1CC[C@H]2N3CCOCC3 COCC1N([C@@H]2CC[C@@]1(O)CC2)C(=O)c3cc(C)nn3C NC(=O)CN1[C@@H]2CC[C@@](O)(CC2)C1CN3CCOCC3 O[C@H]1CO[C@@H]2CC[C@@H](NCc3ccccc3)[C@@H]1C2 OC(=O)C1=CCCOc2ccccc12 O=C1CCN2[C@@H]3[C@H](COc4ccccc34)CN12 CN(C)C(=O)N1[C@@H]2CC[C@]3(C…	Edelris	None
PTP1B-XChem-1802	cryogenic	1.54338	FMOOA000571a FMOOA000572a FMOOA000573a FMOOA000574a FMOOA000575a FMOOA000576a FMOOA000577a FMOOA000578a FMOOA000579a FMOOA000580a FMOOA000581a FMOOA000582a FMOOA000583a	CC(=O)N1C[C@H](Oc2ccccn2)[C@H]3C[C@@H]1CC[C@H]3O OCC1N(Cc2ccc(F)cc2)[C@@H]3CC[C@@]1(O)CC3 O[C@H]1CN[C@H]2CC[C@H]([C@@H]1C2)N3CCOCC3 CN1C[C@H](O)[C@H]2C[C@@H]1CC[C@H]2N3CCOCC3 COCC1N([C@@H]2CC[C@@]1(O)CC2)C(=O)c3cc(C)nn3C NC(=O)CN1[C@@H]2CC[C@@](O)(CC2)C1CN3CCOCC3 O[C@H]1CO[C@@H]2CC[C@@H](NCc3ccccc3)[C@@H]1C2 OC(=O)C1=CCCOc2ccccc12 O=C1CCN2[C@@H]3[C@H](COc4ccccc34)CN12 CN(C)C(=O)N1[C@@H]2CC[C@]3(C…	Edelris	None
PTP1B-XChem-1803	cryogenic	1.72196	FMOOA000571a FMOOA000572a FMOOA000573a FMOOA000574a FMOOA000575a FMOOA000576a FMOOA000577a FMOOA000578a FMOOA000579a FMOOA000580a FMOOA000581a FMOOA000582a FMOOA000583a	CC(=O)N1C[C@H](Oc2ccccn2)[C@H]3C[C@@H]1CC[C@H]3O OCC1N(Cc2ccc(F)cc2)[C@@H]3CC[C@@]1(O)CC3 O[C@H]1CN[C@H]2CC[C@H]([C@@H]1C2)N3CCOCC3 CN1C[C@H](O)[C@H]2C[C@@H]1CC[C@H]2N3CCOCC3 COCC1N([C@@H]2CC[C@@]1(O)CC2)C(=O)c3cc(C)nn3C NC(=O)CN1[C@@H]2CC[C@@](O)(CC2)C1CN3CCOCC3 O[C@H]1CO[C@@H]2CC[C@@H](NCc3ccccc3)[C@@H]1C2 OC(=O)C1=CCCOc2ccccc12 O=C1CCN2[C@@H]3[C@H](COc4ccccc34)CN12 CN(C)C(=O)N1[C@@H]2CC[C@]3(C…	Edelris	None
PTP1B-XChem-1804	cryogenic	1.65597	FMOOA000571a FMOOA000572a FMOOA000573a FMOOA000574a FMOOA000575a FMOOA000576a FMOOA000577a FMOOA000578a FMOOA000579a FMOOA000580a FMOOA000581a FMOOA000582a FMOOA000583a	CC(=O)N1C[C@H](Oc2ccccn2)[C@H]3C[C@@H]1CC[C@H]3O OCC1N(Cc2ccc(F)cc2)[C@@H]3CC[C@@]1(O)CC3 O[C@H]1CN[C@H]2CC[C@H]([C@@H]1C2)N3CCOCC3 CN1C[C@H](O)[C@H]2C[C@@H]1CC[C@H]2N3CCOCC3 COCC1N([C@@H]2CC[C@@]1(O)CC2)C(=O)c3cc(C)nn3C NC(=O)CN1[C@@H]2CC[C@@](O)(CC2)C1CN3CCOCC3 O[C@H]1CO[C@@H]2CC[C@@H](NCc3ccccc3)[C@@H]1C2 OC(=O)C1=CCCOc2ccccc12 O=C1CCN2[C@@H]3[C@H](COc4ccccc34)CN12 CN(C)C(=O)N1[C@@H]2CC[C@]3(C…	Edelris	None
PTP1B-XChem-1805	cryogenic	1.60259	FMOOA000571a FMOOA000572a FMOOA000573a FMOOA000574a FMOOA000575a FMOOA000576a FMOOA000577a FMOOA000578a FMOOA000579a FMOOA000580a FMOOA000581a FMOOA000582a FMOOA000583a	CC(=O)N1C[C@H](Oc2ccccn2)[C@H]3C[C@@H]1CC[C@H]3O OCC1N(Cc2ccc(F)cc2)[C@@H]3CC[C@@]1(O)CC3 O[C@H]1CN[C@H]2CC[C@H]([C@@H]1C2)N3CCOCC3 CN1C[C@H](O)[C@H]2C[C@@H]1CC[C@H]2N3CCOCC3 COCC1N([C@@H]2CC[C@@]1(O)CC2)C(=O)c3cc(C)nn3C NC(=O)CN1[C@@H]2CC[C@@](O)(CC2)C1CN3CCOCC3 O[C@H]1CO[C@@H]2CC[C@@H](NCc3ccccc3)[C@@H]1C2 OC(=O)C1=CCCOc2ccccc12 O=C1CCN2[C@@H]3[C@H](COc4ccccc34)CN12 CN(C)C(=O)N1[C@@H]2CC[C@]3(C…	Edelris	None
PTP1B-XChem-1806	cryogenic	1.65118	FMOOA000571a FMOOA000572a FMOOA000573a FMOOA000574a FMOOA000575a FMOOA000576a FMOOA000577a FMOOA000578a FMOOA000579a FMOOA000580a FMOOA000581a FMOOA000582a FMOOA000583a	CC(=O)N1C[C@H](Oc2ccccn2)[C@H]3C[C@@H]1CC[C@H]3O OCC1N(Cc2ccc(F)cc2)[C@@H]3CC[C@@]1(O)CC3 O[C@H]1CN[C@H]2CC[C@H]([C@@H]1C2)N3CCOCC3 CN1C[C@H](O)[C@H]2C[C@@H]1CC[C@H]2N3CCOCC3 COCC1N([C@@H]2CC[C@@]1(O)CC2)C(=O)c3cc(C)nn3C NC(=O)CN1[C@@H]2CC[C@@](O)(CC2)C1CN3CCOCC3 O[C@H]1CO[C@@H]2CC[C@@H](NCc3ccccc3)[C@@H]1C2 OC(=O)C1=CCCOc2ccccc12 O=C1CCN2[C@@H]3[C@H](COc4ccccc34)CN12 CN(C)C(=O)N1[C@@H]2CC[C@]3(C…	Edelris	None
PTP1B-XChem-1807	cryogenic	1.71235	FMOOA000571a FMOOA000572a FMOOA000573a FMOOA000574a FMOOA000575a FMOOA000576a FMOOA000577a FMOOA000578a FMOOA000579a FMOOA000580a FMOOA000581a FMOOA000582a FMOOA000583a	CC(=O)N1C[C@H](Oc2ccccn2)[C@H]3C[C@@H]1CC[C@H]3O OCC1N(Cc2ccc(F)cc2)[C@@H]3CC[C@@]1(O)CC3 O[C@H]1CN[C@H]2CC[C@H]([C@@H]1C2)N3CCOCC3 CN1C[C@H](O)[C@H]2C[C@@H]1CC[C@H]2N3CCOCC3 COCC1N([C@@H]2CC[C@@]1(O)CC2)C(=O)c3cc(C)nn3C NC(=O)CN1[C@@H]2CC[C@@](O)(CC2)C1CN3CCOCC3 O[C@H]1CO[C@@H]2CC[C@@H](NCc3ccccc3)[C@@H]1C2 OC(=O)C1=CCCOc2ccccc12 O=C1CCN2[C@@H]3[C@H](COc4ccccc34)CN12 CN(C)C(=O)N1[C@@H]2CC[C@]3(C…	Edelris	None
PTP1B-XChem-1808	cryogenic	1.72223	FMOOA000601a	CN1C[C@H]2CN(C)c3ccccc3[C@@H]2NCCC1=O	Edelris	None
PTP1B-XChem-1809	cryogenic	1.85199	FMOOA000602a	CN1C[C@@H]2CN3N(CCC3=O)[C@@H]2c4ccccc14	Edelris	None
PTP1B-XChem-1810	cryogenic	1.93593	FMOOA000603a	CNC(=O)[C@@H]1[C@@H](O)C(=O)N(C)C12CCNCC2	Edelris	None
PTP1B-XChem-1811	cryogenic	1.93222	FMOOA000599a	COCC1N([C@@H]2CC[C@@]1(O)CC2)C(=O)NC3CCCC3	Edelris	None
PTP1B-XChem-1812	cryogenic	1.96638	FMOOA000600a	OCC(=O)N1[C@@H]2CC[C@@](O)(CC2)C1CN3CCOCC3	Edelris	None
PTP1B-XChem-1813	cryogenic	None	FMOOA000605a	NC(=O)CN1CC2N[C@@H]3CC[C@]2(CC3)OC1=O	Edelris	None
PTP1B-XChem-1814	cryogenic	1.58162	FMOOA000606a	O[C@H]([C@@H]1N(CC2CC2)[C@@H]3CC[C@@]1(O)CC3)c4ccccc4	Edelris	None
PTP1B-XChem-1815	cryogenic	1.60299	FMOOA000607a	CC[C@@H]1OC(=O)N2[C@@H]3CC[C@@](O)(CC3)[C@H]12	Edelris	None
PTP1B-XChem-1816	cryogenic	1.65144	FMOOA000608a	CC(=O)N[C@@H]1CC[C@@H]2C[C@@H]1[C@H](O)CO2	Edelris	None
PTP1B-XChem-1817	cryogenic	1.94657	FMOOA000609a	O[C@H]1CO[C@@H]2CC[C@@H](NC3Cc4ccccc4C3)[C@@H]1C2	Edelris	None
PTP1B-XChem-1818	cryogenic	2.09438	FMOOA000610a	COCC(=O)N1C[C@H](O)[C@@H]2C[C@@H]1CC[C@H]2N3CCOCC3	Edelris	None
PTP1B-XChem-1819	cryogenic	1.8105	FMOOA000611a	COC[C@H]1N([C@@H]2CC[C@@]1(O)CC2)S(=O)(=O)C	Edelris	0.11
PTP1B-XChem-1820	cryogenic	1.67279	FMOOA000612a	OC[C@@H]1N[C@@H]2CC[C@@]1(O)CC2	Edelris	None
PTP1B-XChem-1821	cryogenic	2.13128	FMOOA000613a	OC(=O)C1C(=O)NCC12CCNCC2	Edelris	None
PTP1B-XChem-1822	cryogenic	1.7324	FMOOA000614a	CN1C[C@@H]2CNC(=O)CCN[C@@H]2c3ccccc13	Edelris	None
PTP1B-XChem-1823	cryogenic	1.89825	FMOOA000615a	CNC(=O)[C@@H]1[C@@H](OC)C(=O)N(C)C12CCNCC2	Edelris	None
PTP1B-XChem-1824	cryogenic	1.89112	FMOPL000356a	COc1ccc(cc1O)C[NH+]2CCCCCC2	DSPL	None
PTP1B-XChem-1825	cryogenic	None	FMOPL000736a	CCc1ccccc1NC(=O)c2c(nns2)C	DSPL	None
PTP1B-XChem-1826	cryogenic	3.07352	FMOPL000615a	CCOC(=O)C1CCN(CC1)c2ccc(cc2)N	DSPL	None
PTP1B-XChem-1827	cryogenic	1.83245	XST00000280c	c1ccc(c(c1)CO)N2CCOCC2	DSPL	None
PTP1B-XChem-1828	cryogenic	1.9291	FMOPL000337a	CC[C@H](C#CC[NH+]1CCCCC1)OC(=O)C	DSPL	None
PTP1B-XChem-1829	cryogenic	None	FMOPL000723a	Cc1ccc(cc1)N2CCN(CC2)C(=O)N	DSPL	None
PTP1B-XChem-1830	cryogenic	1.88218	FMOPL000613a	CCOC(=O)c1cc2c([nH]1)ccs2	DSPL	None
PTP1B-XChem-1831	cryogenic	1.88507	FMOPL000273a	CCOC(=O)c1ccc(cc1F)F	DSPL	None
PTP1B-XChem-1832	cryogenic	None	FMOPL000328a	CN(CCO)S(=O)(=O)c1ccc(cc1)N	DSPL	None
PTP1B-XChem-1833	cryogenic	None	FMOPL000716a	c1cc(ccc1N2CCN(CC2)C(=O)N)F	DSPL	None
PTP1B-XChem-1834	cryogenic	None	FMOPL000619a	c1cc(sc1)C[NH2+]Cc2ccc(cc2)O	DSPL	None
PTP1B-XChem-1835	cryogenic	None	FMOPL000275a	COc1cc(cc(c1OC)OC)C(=O)[O-	DSPL	None
PTP1B-XChem-1836	cryogenic	1.79948	FMOPL000369a	CC(=O)N1CCC(CC1)[NH2+]CCc2ccccc2	DSPL	None
PTP1B-XChem-1837	cryogenic	1.88961	FMOPL000391a	C[C@@H]1CCCCN1C(=O)c2cnccn2	DSPL	None
PTP1B-XChem-1838	cryogenic	1.70418	FMOOA000551a	CCOC(=O)N1C[C@H]([C@@H]2Oc3ccccc3[C@H]12)C(=O)N	Edelris	None
PTP1B-XChem-1839	cryogenic	1.76228	FMOOA000552a	COC1CN(CCO)S(=O)(=O)c2ccccc12	Edelris	None
PTP1B-XChem-1840	cryogenic	None	FMOOA000553a	CC[C@@H]1[C@@H](O)c2ccccc2S(=O)(=O)N1CC(=O)N	Edelris	None
PTP1B-XChem-1841	cryogenic	1.83162	FMOOA000554a	O=C(OCc1ccccc1)N2CC[C@@H]3CNC(=O)[C@H]3CC2	Edelris	None
PTP1B-XChem-1842	cryogenic	1.63382	FMOOA000555a	O[C@H]1CN[C@@H]2C[C@H]1c3[nH]c4ccccc4c3C2	Edelris	0.16
PTP1B-XChem-1843	cryogenic	None	FMOOA000556a	Cc1oc(C)c(c1)C(=O)N2C[C@H](O)[C@@H]3C[C@H]2CC[C@H]3O	Edelris	None
PTP1B-XChem-1844	cryogenic	1.73018	FMOOA000557a	CNC(=O)CN1C[C@H](OC)[C@@H]2C[C@H]1CC[C@H]2O	Edelris	None
PTP1B-XChem-1845	cryogenic	1.69242	FMOOA000558a	CO[C@H]1CN([C@@H]2CC[C@@H](O)[C@H]1C2)C(=O)c3c(C)onc3C	Edelris	None
PTP1B-XChem-1846	cryogenic	1.62234	FMOOA000559a	CO[C@H]1CN[C@H]2C[C@@H]1c3[nH]c4ccc(OC)cc4c3C2	Edelris	None
PTP1B-XChem-1847	cryogenic	None	FMOOA000560a	OCC1N(CCc2ccccc2)[C@@H]3CC[C@@]1(O)CC3	Edelris	None
PTP1B-XChem-1848	cryogenic	1.71164	FMOOA000561a	COCC(=O)N1[C@@H]2CC[C@@](O)(CC2)C1CO	Edelris	None
PTP1B-XChem-1849	cryogenic	3.53649	FMOOA000562a	OC[C@@H]1CN([C@@H]2[C@H]1Oc3ccccc23)C(=O)c4ccccc4	Edelris	None
PTP1B-XChem-1850	cryogenic	1.61181	FMOOA000563a	CCN1C(=O)CN([C@H]2[C@H](O)[C@@H]3O[C@H]2c4ccccc34)C1=O	Edelris	None
PTP1B-XChem-1851	cryogenic	3.69282	FMOOA000564a	CC[C@H]1NS(=O)(=O)c2ccccc2[C@@H]1O	Edelris	None
PTP1B-XChem-1852	cryogenic	2.57722	FMOOA000566a	COC(=O)N1C[C@@H](O)[C@H]2C[C@@H]1Cc3c2[nH]c4ccccc34	Edelris	None
PTP1B-XChem-1853	cryogenic	1.61339	FMOOA000567a	NC(=O)CN1C[C@H](O)[C@@H]2C[C@@H]1Cc3c2[nH]c4ccccc34	Edelris	None
PTP1B-XChem-1854	cryogenic	1.93361	FMOOA000584a	CN(C)[C@@H]1CC[C@@H]2C[C@@H]1[C@H](O)CO2	Edelris	None
PTP1B-XChem-1855	cryogenic	1.5707	FMOOA000585a	Cn1ccnc1CN[C@@H]2CC[C@@H]3C[C@@H]2[C@@H](O)CO3	Edelris	None
PTP1B-XChem-1856	cryogenic	1.58727	FMOOA000586a	CC(=O)N1C[C@H](O)[C@H]2C[C@@H]1CC[C@H]2N3CCOCC3	Edelris	None
PTP1B-XChem-1857	cryogenic	3.55036	FMOOA000587a	COCC1N([C@@H]2CC[C@@]1(O)CC2)C(=O)OC	Edelris	None
PTP1B-XChem-1858	cryogenic	2.20995	FMOOA000588a	CNC(=O)CN1[C@@H]2CC[C@@](O)(CC2)C1CN3CCOCC3	Edelris	None
PTP1B-XChem-1859	cryogenic	1.59231	FMOOA000589a	CN(Cc1ccccc1)[C@@H]2CC[C@@H]3C[C@@H]2[C@@H](O)CO3	Edelris	None
PTP1B-XChem-1860	cryogenic	1.83355	FMOOA000590a	COCCN1Cc2cc(OC)ccc2NCCC1=O	Edelris	None
PTP1B-XChem-1861	cryogenic	1.83301	FMOOA000591a	CCOC(=O)[C@H]1[C@@H](O)C(=O)NC12CCNCC2	Edelris	None
PTP1B-XChem-1862	cryogenic	1.72486	FMOOA000592a	O=C1N[C@@H]2CC[C@@H]3C[C@H]2[C@H](CN3)O1	Edelris	None
PTP1B-XChem-1863	cryogenic	1.85182	FMOOA000593a	CNC(=O)CN1CC2N(C)[C@@H]3CC[C@]2(CC3)OC1=O	Edelris	None
PTP1B-XChem-1864	cryogenic	1.68408	FMOOA000594a	CN1[C@@H]2CC[C@@](O)(CC2)[C@@H]1[C@@H](O)c3ccccc3	Edelris	None
PTP1B-XChem-1865	cryogenic	1.67121	FMOOA000595a	CC[C@H](O)[C@@H]1N([C@@H]2CC[C@@]1(O)CC2)S(=O)(=O)C	Edelris	0.09 0.12
PTP1B-XChem-1866	cryogenic	1.67982	FMOOA000596a	O[C@@H]1CO[C@@H]2CC[C@@H](NCC3CC3)[C@@H]1C2	Edelris	None
PTP1B-XChem-1867	cryogenic	None	FMOOA000597a	Cc1cc(CN[C@@H]2CC[C@@H]3C[C@@H]2[C@@H](O)CO3)n(C)n1	Edelris	None
PTP1B-XChem-1868	cryogenic	1.66489	FMOOA000604a	CN1C[C@@H]2OC(=O)N[C@@H]3CC[C@@H]1C[C@@H]23	Edelris	None
PTP1B-XChem-1869	cryogenic	1.69337	FMOOA000598a	COC(=O)N1C[C@H](O)[C@H]2C[C@@H]1CC[C@H]2N3CCOCC3	Edelris	None
PTP1B-XChem-1870	cryogenic	2.3501	FMSOA000314b	N#Cc1ccc(cn1)c2ccccc2	Maybridge	None
PTP1B-XChem-1871	cryogenic	None	FMSOA000788b	OCC1CCCN1Cc2occc2	Maybridge	None
PTP1B-XChem-1872	cryogenic	None	XST00000169b	OC(=O)c1occc1	Maybridge	None
PTP1B-XChem-1873	cryogenic	2.78927	XST00000712b	O=C(CSc1ccccc1)N2CCCCC2	Maybridge	None
PTP1B-XChem-1874	cryogenic	2.09427	FMSOA000221b	OCc1cccc(c1)c2ncccn2	Maybridge	None
PTP1B-XChem-1875	cryogenic	1.72379	XST00000765c	OC(=O)C1c2ccccc2Oc3ccccc13	Maybridge	None
PTP1B-XChem-1876	cryogenic	1.79008	FMSOA000227b	Cc1nccn1c2ccc(N)cc2	Maybridge	None
PTP1B-XChem-1877	cryogenic	1.6911	FMSOA000333b	NC(=O)COc1ccccc1	Maybridge	None
PTP1B-XChem-1878	cryogenic	None	XST00000829b	Cc1ccnc(N)c1	Maybridge	None
PTP1B-XChem-1879	cryogenic	2.18958	XST00000341b	Nc1ccc(cc1)c2occc2	Maybridge	None
PTP1B-XChem-1880	cryogenic	1.59209	FMOOA000535a	CO[C@H]1CN(C)[C@H]2C[C@@H]1c3c(C2)c4ccccc4n3C	Edelris	None
PTP1B-XChem-1881	cryogenic	1.632	FMOOA000536a	OCC1N(C2CCOCC2)[C@@H]3CC[C@@]1(O)CC3	Edelris	None
PTP1B-XChem-1882	cryogenic	1.69243	FMOOA000537a	OCC1N([C@@H]2CC[C@@]1(O)CC2)C(=O)Nc3ccccc3	Edelris	None
PTP1B-XChem-1883	cryogenic	1.51271	FMOOA000538a	CCC[C@@H]1CN(CCOC)C(=O)c2cccnc2O1	Edelris	None
PTP1B-XChem-1884	cryogenic	None	FMOOA000539a	CC(=O)N1C[C@@H](CO)[C@@H]2Oc3ccc(Cl)cc3[C@H]12	Edelris	None
PTP1B-XChem-1885	cryogenic	1.65274	FMOOA000540a	NC(=O)CN1CC(O)c2ccccc2S1(=O)=O	Edelris	0.11 0.1
PTP1B-XChem-1886	cryogenic	1.60114	FMOOA000541a	CC[C@@H]1[C@@H](O)c2ccccc2S(=O)(=O)N1CCO	Edelris	None
PTP1B-XChem-1887	cryogenic	1.79527	FMOOA000542a	O=C1NC[C@H]2CCN(CC[C@H]12)S(=O)(=O)c3ccccc3	Edelris	None
PTP1B-XChem-1888	cryogenic	1.72192	FMOOA000543a	CC(C)N1CC(O)c2ccccc2S1(=O)=O	Edelris	None
PTP1B-XChem-1889	cryogenic	1.61018	FMOOA000544a	CNC(=O)CN1C[C@H](O)[C@@H]2C[C@H]1CC[C@@H]2O	Edelris	None
PTP1B-XChem-1890	cryogenic	1.81875	FMOOA000545a	CCOC(=O)CN1C[C@H](OC)[C@@H]2C[C@H]1CC[C@H]2O	Edelris	None
PTP1B-XChem-1891	cryogenic	1.7207	FMOOA000546a	COCC(=O)N1C[C@H](OC)[C@@H]2C[C@H]1CC[C@H]2O	Edelris	None
PTP1B-XChem-1892	cryogenic	2.39982	FMOOA000547a	CO[C@H]1CN(Cc2nccn2C)[C@@H]3CC[C@@H](OC)[C@H]1C3	Edelris	None
PTP1B-XChem-1893	cryogenic	None	FMOOA000616a	Fc1ccc(CN2C[C@@H]3OC(=O)N[C@@H]4CC[C@@H]2C[C@@H]34)cc1	Edelris	None
PTP1B-XChem-1894	cryogenic	None	FMOOA000617a	CN1[C@@H]2CC[C@]3(CC2)OC(=O)N(CC(=O)N)CC13	Edelris	None
PTP1B-XChem-1895	cryogenic	2.78166	FMOOA000618a	CC(=O)N1[C@@H]2CC[C@@](O)(CC2)[C@@H]1[C@@H](O)c3ccccc3	Edelris	None
PTP1B-XChem-1896	cryogenic	None	FMOOA000619a	O[C@@]12CC[C@@H](CC1)N3[C@H]2[C@@H](OC3=O)c4ccccc4	Edelris	None
PTP1B-XChem-1897	cryogenic	1.89911	FMOOA000620a	COCC(=O)N[C@@H]1CC[C@@H]2C[C@@H]1[C@H](O)CO2	Edelris	None
PTP1B-XChem-1898	cryogenic	1.69131	FMOOA000621a	CC(=O)N[C@@H]1CC[C@@H]2C[C@@H]1[C@@H](O)CO2	Edelris	None
PTP1B-XChem-1899	cryogenic	1.86637	FMOOA000622a	COCC1N(Cc2ccccn2)[C@@H]3CC[C@@]1(O)CC3	Edelris	None
PTP1B-XChem-1900	cryogenic	1.6445	FMOOA000623a	COCC1N([C@@H]2CC[C@@]1(O)CC2)C(=O)COC	Edelris	None
PTP1B-XChem-1901	cryogenic	1.60329	FMOOA000624a	COCC1N[C@@H]2CC[C@@]1(O)CC2	Edelris	None
PTP1B-XChem-1902	cryogenic	1.66334	FMOOA000625a	O=C1NCN(c2ccccc2)C13CCNCC3	Edelris	None
PTP1B-XChem-1903	cryogenic	1.63268	FMOOA000627a	CN1CC2N(C3CCCC3)[C@@H]4CC[C@]2(CC4)OC1=O	Edelris	None
PTP1B-XChem-1904	cryogenic	1.5519	FMOOA000628a	O=C1O[C@H]2CN[C@@H]3CC[C@H]([C@H]2C3)N1Cc4ccccc4	Edelris	0.04
PTP1B-XChem-1905	cryogenic	1.64303	FMOOA000629a	CN1[C@@H]2CC[C@]3(CC2)OC(=O)N(CCO)CC13	Edelris	None
PTP1B-XChem-1906	cryogenic	None	FMOOA000630a	CNC(=O)[C@@H]1[C@@H]([C@@H](N)[C@H]2CCCN12)c3ccccc3	Edelris	None
PTP1B-XChem-1907	cryogenic	1.73367	FMOOA000631a	CC[C@H](O)[C@@H]1N[C@@H]2CC[C@@]1(O)CC2	Edelris	None
PTP1B-XChem-1908	cryogenic	None	FMOOA000632a	N[C@@H]1CC[C@@H]2C[C@@H]1[C@@H](O)CO2	Edelris	None
PTP1B-XChem-1909	cryogenic	None	FMOPL000135a	CC[NH+](CC)c1cccc(c1)O	DSPL	None
PTP1B-XChem-1910	cryogenic	1.90223	FMOPL000243a	COC(=O)Nc1nnc(s1)CC2CCCC2	DSPL	None
PTP1B-XChem-1911	cryogenic	1.98576	FMOPL000626a	COc1cc(ccc1N)Nc2ccccc2	DSPL	None
PTP1B-XChem-1912	cryogenic	2.76662	FMOPL000244a	CCc1ccc(cc1)NC(=O)c2cnccn2	DSPL	None
PTP1B-XChem-1913	cryogenic	2.22439	FMOPL000245a	CCc1c(c(on1)C)C(=O)Nc2cc(on2)C	DSPL	None
PTP1B-XChem-1914	cryogenic	2.0818	FMOPL000138a	C[C@@H](Cc1ccc(cc1)O)[NH+](C)C	DSPL	None
PTP1B-XChem-1915	cryogenic	3.53597	FMOPL000247a	Cc1ccc(s1)C(=O)Nc2ccccc2OC	DSPL	None
PTP1B-XChem-1916	cryogenic	2.72513	FMOPL000139a	c1cc(sc1)C[NH2+]Cc2ccncc2	DSPL	None
PTP1B-XChem-1917	cryogenic	1.91251	FMOPL000248a	CC(=O)c1cccc(c1)NC(=O)N2CCOCC2	DSPL	None
PTP1B-XChem-1918	cryogenic	1.88049	FMOPL000140a	c1cc(c2c(c1)c3c([nH]2)CCCC3)C#N	DSPL	None
PTP1B-XChem-1919	cryogenic	1.93364	FMOPL000249a	c1cc(ccc1N2CCN(CC2)C(=O)C3CC3)F	DSPL	None
PTP1B-XChem-1920	cryogenic	1.85281	FMOPL000143a	Cc1ccccc1CNc2nnnn2C	DSPL	None
PTP1B-XChem-1921	cryogenic	None	FMOPL000250a	C[C@H](C(=O)[O-])Oc1ccc(cc1)c2ccccc2	DSPL	None
PTP1B-XChem-1922	cryogenic	1.586	FMOOA000650a	COc1ccc2[C@H]3[C@@H](COc2c1)CN4N3CCC4=O	Edelris	0.1
PTP1B-XChem-1923	cryogenic	1.62421	FMOOA000671a	CCOC(=O)CN[C@@H]1C[C@@H]2CO[C@@H](C[C@@H]2C1)C(C)C	Edelris	None
PTP1B-XChem-1924	cryogenic	1.65899	FMOOA000672a	N[C@H]1[C@H]2CCCN2[C@H](CO)[C@@H]1c3ccccc3	Edelris	None
PTP1B-XChem-1925	cryogenic	1.69361	FMOOA000673a	NC(=O)[C@@H]1CN2CCNC[C@@H]2[C@H]1c3ccccc3	Edelris	None
PTP1B-XChem-1926	cryogenic	None	FMSOA001460b FMOMB000062a	OC(=O)CCCc1c[nH]c2ccccc12 Cn1ccnc1SCC(=O)c2ccc(Cl)cc2	Maybridge	None
PTP1B-XChem-1927	cryogenic	1.99302	FMOMB000252a FMOMB000238a	S=C(NCCc1ccccn1)NC2CC3CCC2C3 Cc1ccc(C)n1CCCn2ccnc2	Maybridge	None
PTP1B-XChem-1928	cryogenic	None	XST00000569b FMOMB000197a	COC(=O)c1sc(cc1N)C(C)(C)C OC(c1ccccn1)c2c[nH]c3ccccc23	Maybridge	None
PTP1B-XChem-1929	cryogenic	1.64301	FMOOA000569a	O[C@@H]1CC[C@@H]2C[C@H]1[C@@H](O)CN2CC3CC3	Edelris	None
PTP1B-XChem-1930	cryogenic	1.89558	XST00001170b FMSOA001450b	OC1(CCNCC1)c2ccc(Cl)c(c2)C(F)(F)F Cl.Cl.NCCNc1cccc2ccccc12	Maybridge	None
PTP1B-XChem-1931	cryogenic	1.70065	FMOOA000571a FMOOA000572a FMOOA000573a FMOOA000574a FMOOA000575a FMOOA000576a FMOOA000577a FMOOA000578a FMOOA000579a FMOOA000580a FMOOA000581a FMOOA000582a FMOOA000583a	CC(=O)N1C[C@H](Oc2ccccn2)[C@H]3C[C@@H]1CC[C@H]3O OCC1N(Cc2ccc(F)cc2)[C@@H]3CC[C@@]1(O)CC3 O[C@H]1CN[C@H]2CC[C@H]([C@@H]1C2)N3CCOCC3 CN1C[C@H](O)[C@H]2C[C@@H]1CC[C@H]2N3CCOCC3 COCC1N([C@@H]2CC[C@@]1(O)CC2)C(=O)c3cc(C)nn3C NC(=O)CN1[C@@H]2CC[C@@](O)(CC2)C1CN3CCOCC3 O[C@H]1CO[C@@H]2CC[C@@H](NCc3ccccc3)[C@@H]1C2 OC(=O)C1=CCCOc2ccccc12 O=C1CCN2[C@@H]3[C@H](COc4ccccc34)CN12 CN(C)C(=O)N1[C@@H]2CC[C@]3(C…	Edelris	None
PTP1B-XChem-1932	cryogenic	1.70992	FMOOA000571a FMOOA000572a FMOOA000573a FMOOA000574a FMOOA000575a FMOOA000576a FMOOA000577a FMOOA000578a FMOOA000579a FMOOA000580a FMOOA000581a FMOOA000582a FMOOA000583a	CC(=O)N1C[C@H](Oc2ccccn2)[C@H]3C[C@@H]1CC[C@H]3O OCC1N(Cc2ccc(F)cc2)[C@@H]3CC[C@@]1(O)CC3 O[C@H]1CN[C@H]2CC[C@H]([C@@H]1C2)N3CCOCC3 CN1C[C@H](O)[C@H]2C[C@@H]1CC[C@H]2N3CCOCC3 COCC1N([C@@H]2CC[C@@]1(O)CC2)C(=O)c3cc(C)nn3C NC(=O)CN1[C@@H]2CC[C@@](O)(CC2)C1CN3CCOCC3 O[C@H]1CO[C@@H]2CC[C@@H](NCc3ccccc3)[C@@H]1C2 OC(=O)C1=CCCOc2ccccc12 O=C1CCN2[C@@H]3[C@H](COc4ccccc34)CN12 CN(C)C(=O)N1[C@@H]2CC[C@]3(C…	Edelris	None
PTP1B-XChem-1933	cryogenic	1.65134	FMOOA000602a	CN1C[C@@H]2CN3N(CCC3=O)[C@@H]2c4ccccc14	Edelris	None
PTP1B-XChem-1934	cryogenic	1.52305	FMOOA000600a	OCC(=O)N1[C@@H]2CC[C@@](O)(CC2)C1CN3CCOCC3	Edelris	None
PTP1B-XChem-1935	cryogenic	1.63214	FMOOA000606a	O[C@H]([C@@H]1N(CC2CC2)[C@@H]3CC[C@@]1(O)CC3)c4ccccc4	Edelris	None
PTP1B-XChem-1936	cryogenic	1.59218	FMOOA000608a	CC(=O)N[C@@H]1CC[C@@H]2C[C@@H]1[C@H](O)CO2	Edelris	None
PTP1B-XChem-1937	cryogenic	1.61221	FMOOA000610a	COCC(=O)N1C[C@H](O)[C@@H]2C[C@@H]1CC[C@H]2N3CCOCC3	Edelris	None
PTP1B-XChem-1938	cryogenic	1.66044	FMOOA000611a	COC[C@H]1N([C@@H]2CC[C@@]1(O)CC2)S(=O)(=O)C	Edelris	0.09
PTP1B-XChem-1939	cryogenic	1.67681	FMOPL000736a	CCc1ccccc1NC(=O)c2c(nns2)C	DSPL	None
PTP1B-XChem-1940	cryogenic	1.86737	FMOPL000273a	CCOC(=O)c1ccc(cc1F)F	DSPL	None
PTP1B-XChem-1941	cryogenic	3.16133	FMOPL000328a	CN(CCO)S(=O)(=O)c1ccc(cc1)N	DSPL	None
PTP1B-XChem-1942	cryogenic	1.6917	FMOPL000716a	c1cc(ccc1N2CCN(CC2)C(=O)N)F	DSPL	None
PTP1B-XChem-1943	cryogenic	1.70259	FMOPL000619a	c1cc(sc1)C[NH2+]Cc2ccc(cc2)O	DSPL	0.21
PTP1B-XChem-1944	cryogenic	1.71019	FMOPL000391a	C[C@@H]1CCCCN1C(=O)c2cnccn2	DSPL	None
PTP1B-XChem-1945	cryogenic	1.60269	FMOOA000551a	CCOC(=O)N1C[C@H]([C@@H]2Oc3ccccc3[C@H]12)C(=O)N	Edelris	None
PTP1B-XChem-1946	cryogenic	None	FMOOA000553a	CC[C@@H]1[C@@H](O)c2ccccc2S(=O)(=O)N1CC(=O)N	Edelris	None
PTP1B-XChem-1947	cryogenic	1.72921	FMOOA000556a	Cc1oc(C)c(c1)C(=O)N2C[C@H](O)[C@@H]3C[C@H]2CC[C@H]3O	Edelris	None
PTP1B-XChem-1948	cryogenic	1.77053	FMOOA000560a	OCC1N(CCc2ccccc2)[C@@H]3CC[C@@]1(O)CC3	Edelris	None
PTP1B-XChem-1949	cryogenic	1.64	FMOOA000561a	COCC(=O)N1[C@@H]2CC[C@@](O)(CC2)C1CO	Edelris	None
PTP1B-XChem-1950	cryogenic	1.68321	FMOOA000587a	COCC1N([C@@H]2CC[C@@]1(O)CC2)C(=O)OC	Edelris	None
PTP1B-XChem-1951	cryogenic	1.60196	FMOOA000588a	CNC(=O)CN1[C@@H]2CC[C@@](O)(CC2)C1CN3CCOCC3	Edelris	None
PTP1B-XChem-1952	cryogenic	3.53293	FMOOA000597a	Cc1cc(CN[C@@H]2CC[C@@H]3C[C@@H]2[C@@H](O)CO3)n(C)n1	Edelris	None
PTP1B-XChem-1953	cryogenic	1.76213	XST00000169b	OC(=O)c1occc1	Maybridge	None
PTP1B-XChem-1954	cryogenic	3.42009	FMSOA000788b	OCC1CCCN1Cc2occc2	Maybridge	None
PTP1B-XChem-1955	cryogenic	1.8042	XST00000712b	O=C(CSc1ccccc1)N2CCCCC2	Maybridge	None
PTP1B-XChem-1956	cryogenic	1.80301	XST00000341b	Nc1ccc(cc1)c2occc2	Maybridge	None
PTP1B-XChem-1957	cryogenic	1.51264	FMOOA000539a	CC(=O)N1C[C@@H](CO)[C@@H]2Oc3ccc(Cl)cc3[C@H]12	Edelris	0.12 0.15 0.13
PTP1B-XChem-1958	cryogenic	1.82821	FMOOA000616a	Fc1ccc(CN2C[C@@H]3OC(=O)N[C@@H]4CC[C@@H]2C[C@@H]34)cc1	Edelris	None
PTP1B-XChem-1959	cryogenic	1.62082	FMOOA000617a	CN1[C@@H]2CC[C@]3(CC2)OC(=O)N(CC(=O)N)CC13	Edelris	None
PTP1B-XChem-1960	cryogenic	1.52685	FMOOA000618a	CC(=O)N1[C@@H]2CC[C@@](O)(CC2)[C@@H]1[C@@H](O)c3ccccc3	Edelris	None
PTP1B-XChem-1961	cryogenic	None	FMOOA000619a	O[C@@]12CC[C@@H](CC1)N3[C@H]2[C@@H](OC3=O)c4ccccc4	Edelris	None
PTP1B-XChem-1962	cryogenic	1.65139	FMOOA000620a	COCC(=O)N[C@@H]1CC[C@@H]2C[C@@H]1[C@H](O)CO2	Edelris	None
PTP1B-XChem-1963	cryogenic	1.66947	FMOOA000632a	N[C@@H]1CC[C@@H]2C[C@@H]1[C@@H](O)CO2	Edelris	None
PTP1B-XChem-1964	cryogenic	2.83322	FMOPL000139a	c1cc(sc1)C[NH2+]Cc2ccncc2	DSPL	None
PTP1B-XChem-1965	cryogenic	None	FMOPL000250a	C[C@H](C(=O)[O-])Oc1ccc(cc1)c2ccccc2	DSPL	None
PTP1B-XChem-1966	cryogenic	1.84828	FMOPL000139a	c1cc(sc1)C[NH2+]Cc2ccncc2	DSPL	None
