# Supplementary material for: An expanded allosteric network in PTP1B by multitemperature crystallography, fragment screening, and covalent tethering
Source: eLife. 2018 Jun 7;7:e36307. doi: 10.7554/eLife.36307 (PMC6039181; doi:10.7554/eLife.36307)
Supplement: Figure 7—source data 1. — PDB ID, resolution, Rwork, Rfree, and MolProbity score are listed for the 110 fragment-bound ensemble structures. [file elife-36307-fig7-data1.txt]

dataset	resolution	Rwork	Rfree	MolProbity_score	PDB_ID
PTP1B-XChem-0049	1.76	0.1792	0.2132	2.13	5QDE
PTP1B-XChem-0056	1.71	0.1768	0.2040	2.16	5QDF
PTP1B-XChem-0070	1.79	0.1801	0.2069	2.51	5QDG
PTP1B-XChem-0071	1.68	0.2371	0.2573	1.98	5QDH
PTP1B-XChem-0072	1.62	0.1883	0.2183	2.47	5QDI
PTP1B-XChem-0076	1.76	0.1818	0.2081	2.33	5QDJ
PTP1B-XChem-0077	1.55	0.1851	0.2096	2.19	5QDK
PTP1B-XChem-0085	1.83	0.1880	0.2069	2.11	5QDL
PTP1B-XChem-0105	2.65	0.2044	0.2464	3.23	5QDM
PTP1B-XChem-0111	1.82	0.1931	0.2132	2.03	5QDN
PTP1B-XChem-0112	1.79	0.1951	0.2194	2.43	5QDO
PTP1B-XChem-0116	1.74	0.1798	0.2119	2.17	5QDP
PTP1B-XChem-0118	1.57	0.2053	0.2301	2.54	5QDQ
PTP1B-XChem-0175	1.78	0.1842	0.2128	2.63	5QDR
PTP1B-XChem-0180	1.75	0.1810	0.2056	2.37	5QDS
PTP1B-XChem-0193	1.82	0.1828	0.2157	2.71	5QDT
PTP1B-XChem-0205	1.67	0.1823	0.2046	2.46	5QDU
PTP1B-XChem-0249	1.77	0.1921	0.2140	2.67	5QDV
PTP1B-XChem-0296	2.21	0.1860	0.2210	2.64	5QDW
PTP1B-XChem-0363	2.06	0.2379	0.2734	2.72	5QDX
PTP1B-XChem-0375	1.83	0.1983	0.2267	2.74	5QDY
PTP1B-XChem-0426	2.14	0.1791	0.2249	2.29	5QDZ
PTP1B-XChem-0446	1.98	0.1983	0.2345	2.83	5QE0
PTP1B-XChem-0517	1.69	0.1831	0.2029	2.37	5QE1
PTP1B-XChem-0518	1.79	0.1916	0.2208	2.77	5QE2
PTP1B-XChem-0522	1.74	0.1963	0.2239	2.64	5QE3
PTP1B-XChem-0528	1.85	0.1857	0.2161	2.51	5QE4
PTP1B-XChem-0538	1.77	0.1828	0.2119	2.44	5QE5
PTP1B-XChem-0559	1.77	0.1947	0.2107	2.06	5QE6
PTP1B-XChem-0571	1.71	0.2130	0.2330	2.49	5QE7
PTP1B-XChem-0572	1.81	0.1851	0.2137	2.55	5QE8
PTP1B-XChem-0573	1.69	0.1863	0.2068	2.18	5QE9
PTP1B-XChem-0579	1.74	0.1852	0.2182	2.70	5QEA
PTP1B-XChem-0580	1.73	0.1899	0.2144	2.54	5QEB
PTP1B-XChem-0591	1.67	0.1852	0.2165	2.43	5QEC
PTP1B-XChem-0652	1.75	0.1824	0.2077	2.18	5QED
PTP1B-XChem-0654	1.93	0.2074	0.2310	2.10	5QEE
PTP1B-XChem-0656	1.60	0.1867	0.2124	2.21	5QEF
PTP1B-XChem-0660	1.97	0.1957	0.2359	2.73	5QEG
PTP1B-XChem-0676	1.94	0.1970	0.2301	2.14	5QEH
PTP1B-XChem-0678	1.74	0.1902	0.2160	2.17	5QEI
PTP1B-XChem-0718	1.92	0.2012	0.2422	2.76	5QEJ
PTP1B-XChem-0725	1.90	0.2255	0.2516	2.69	5QEK
PTP1B-XChem-0766	1.65	0.1872	0.2125	2.53	5QEL
PTP1B-XChem-0772	1.75	0.1900	0.2156	2.54	5QEM
PTP1B-XChem-0812	1.77	0.1802	0.2090	2.63	5QEN
PTP1B-XChem-0816	1.72	0.1887	0.2170	2.31	5QEO
PTP1B-XChem-0822	1.77	0.1864	0.2157	2.53	5QEP
PTP1B-XChem-0829	1.97	0.1972	0.2219	2.71	5QEQ
PTP1B-XChem-0835	1.73	0.2039	0.2339	2.09	5QER
PTP1B-XChem-0845	1.75	0.1832	0.2044	2.51	5QES
PTP1B-XChem-0846	1.72	0.1830	0.2118	2.51	5QET
PTP1B-XChem-0847	1.74	0.1893	0.2169	2.65	5QEU
PTP1B-XChem-0877	1.72	0.1896	0.2154	2.41	5QEV
PTP1B-XChem-0884	1.83	0.2125	0.2306	2.15	5QEW
PTP1B-XChem-0911	1.67	0.1794	0.2051	2.66	5QEX
PTP1B-XChem-0914	1.77	0.1839	0.2077	1.86	5QEY
PTP1B-XChem-0963	1.65	0.1908	0.2133	3.17	5QEZ
PTP1B-XChem-0965	1.71	0.1871	0.2121	2.46	5QF0
PTP1B-XChem-0972	1.84	0.1876	0.2184	2.56	5QF1
PTP1B-XChem-1009	1.77	0.1848	0.2102	2.51	5QF2
PTP1B-XChem-1011	1.56	0.1916	0.2159	2.30	5QF3
PTP1B-XChem-1043	1.83	0.1935	0.2263	2.23	5QF4
PTP1B-XChem-1103	1.73	0.1863	0.2021	1.89	5QF5
PTP1B-XChem-1125	1.76	0.1920	0.2083	2.29	5QF6
PTP1B-XChem-1136	1.75	0.1819	0.2107	2.06	5QF7
PTP1B-XChem-1153	1.99	0.2059	0.2353	3.09	5QF8
PTP1B-XChem-1257	1.94	0.2311	0.2669	3.02	5QF9
PTP1B-XChem-1264	1.74	0.1956	0.2176	2.36	5QFA
PTP1B-XChem-1271	1.85	0.1811	0.2087	2.56	5QFB
PTP1B-XChem-1288	1.84	0.1809	0.2131	2.58	5QFC
PTP1B-XChem-1294	1.69	0.2029	0.2325	2.54	5QFD
PTP1B-XChem-1298	1.56	0.1903	0.2123	2.51	5QFE
PTP1B-XChem-1304	1.70	0.1887	0.2143	2.40	5QFF
PTP1B-XChem-1312	1.65	0.1934	0.2226	2.45	5QFG
PTP1B-XChem-1314	1.59	0.1910	0.2155	2.57	5QFH
PTP1B-XChem-1320	1.68	0.1890	0.2183	2.62	5QFI
PTP1B-XChem-1335	1.95	0.2006	0.2358	3.15	5QFJ
PTP1B-XChem-1373	1.59	0.1891	0.2128	2.47	5QFK
PTP1B-XChem-1417	1.82	0.1852	0.2136	2.12	5QFL
PTP1B-XChem-1438	1.83	0.1997	0.2284	2.62	5QFM
PTP1B-XChem-1486	1.68	0.1839	0.2069	2.39	5QFN
PTP1B-XChem-1492	1.85	0.1893	0.2194	2.52	5QFO
PTP1B-XChem-1525	1.77	0.2027	0.2285	2.80	5QFP
PTP1B-XChem-1548	1.62	0.1906	0.2146	2.50	5QFQ
PTP1B-XChem-1554	1.62	0.1962	0.2232	2.66	5QFR
PTP1B-XChem-1589	1.85	0.2067	0.2278	2.81	5QFS
PTP1B-XChem-1594	1.96	0.1897	0.2372	2.32	5QFT
PTP1B-XChem-1608	1.61	0.1936	0.2146	2.65	5QFU
PTP1B-XChem-1612	1.64	0.1895	0.2277	2.68	5QFV
PTP1B-XChem-1618	1.66	0.1934	0.2209	2.45	5QFW
PTP1B-XChem-1629	1.82	0.2045	0.2212	1.77	5QFX
PTP1B-XChem-1646	1.77	0.1843	0.2123	2.38	5QFY
PTP1B-XChem-1652	1.72	0.1837	0.2156	2.56	5QFZ
PTP1B-XChem-1703	1.75	0.1853	0.2089	2.52	5QG0
PTP1B-XChem-1710	2.21	0.1928	0.2297	2.50	5QG1
PTP1B-XChem-1711	2.12	0.2155	0.2508	2.53	5QG2
PTP1B-XChem-1759	1.65	0.1819	0.2011	2.35	5QG3
PTP1B-XChem-1763	1.79	0.1907	0.2236	2.71	5QG4
PTP1B-XChem-1781	2.07	0.2056	0.2259	2.76	5QG5
PTP1B-XChem-1787	1.73	0.1847	0.2080	2.24	5QG6
PTP1B-XChem-1819	1.81	0.1882	0.2246	2.57	5QG7
PTP1B-XChem-1842	1.63	0.1858	0.2052	2.51	5QG8
PTP1B-XChem-1865	1.67	0.1976	0.2266	2.68	5QG9
PTP1B-XChem-1885	1.65	0.1933	0.2155	2.60	5QGA
PTP1B-XChem-1904	1.55	0.1860	0.2089	2.52	5QGB
PTP1B-XChem-1922	1.59	0.1834	0.2106	2.21	5QGC
PTP1B-XChem-1938	1.66	0.1922	0.2322	2.02	5QGD
PTP1B-XChem-1943	1.70	0.1925	0.2226	2.43	5QGE
PTP1B-XChem-1957	1.51	0.1897	0.2132	2.00	5QGF
