# Supplementary material for: An expanded allosteric network in PTP1B by multitemperature crystallography, fragment screening, and covalent tethering
Source: eLife. 2018 Jun 7;7:e36307. doi: 10.7554/eLife.36307 (PMC6039181; doi:10.7554/eLife.36307)
Supplement: Figure 7—source data 2. — These 20 small-molecule fragments, which were thought to bind in or near either the 197 site or the loop 16 site in our structures early in our PanDDA analysis, were tested for inhibition of PTP1B using a pNPP activity assay in quadruplicate with 200 nM protein and 1 mM fragment in 2% DMSO (final). No inhibition was observed compared to no-fragment and no-protein controls. [file elife-36307-fig7-data2.txt]

Dataset	Site	Library	Fragment Name	SMILES
PTP1B-XChem-0085	197 site	DSPL	FMOPL000072a	COC(=O)c1ccccc1Oc1ccc(N)cc1
PTP1B-XChem-0111	197 site	DSPL	FMOPL000163a	CC[C@H](C)c1ccc(NS(C)(=O)=O)cc1
PTP1B-XChem-0175	197 site	DSPL	FMOPL000089a	COC(=O)c1cccc(NS(C)(=O)=O)c1
PTP1B-XChem-0816	loop 16 site	Maybridge	FMSOA000567b	O=C(O)c1ccc(N2CCCCC2)cc1
PTP1B-XChem-0965	loop 16 site	Maybridge	XST00000216b	O=C(O)c1ccc(-c2ccccc2)s1
PTP1B-XChem-1486	loop 16 site	DSPL	FMOPL000324a	CC(C)(CO)NC(=O)c1cccc(Cl)c1
PTP1B-XChem-0089	near loop 16 site	DSPL	FMOPL000497a	COC1=CC=C(C=C1)CC[C@@]2(C)NC(=O)NC2=O
PTP1B-XChem-0678	197 site	DSPL	PKTTA024495b	Cc1cccc(c1)Nc2c3cnn(c3ncn2)C
PTP1B-XChem-0296	197 site	DSPL	FMOPL000465a	C[C@H](c1ccccc1)NC(=O)COC
PTP1B-XChem-1465	197 site	DSPL	FMOPL000113a	c1ccc(cc1)Nc2nncs2
PTP1B-XChem-0076	197 site	DSPL	FMOPL000211a	CCC(=O)Nc1nc(cs1)C
PTP1B-XChem-0652	loop 16 site	DSPL	FMOPL000538a	CNC(=O)c1cc(ccn1)Cl
PTP1B-XChem-0829	loop 16 site	Maybridge	XST00000245b	Cc1nc(cs1)c2ccc(s2)C(=O)O
PTP1B-XChem-0591	loop 16 site	DSPL	FMOPL000270a	c1ccc(cc1)COc2ccc(cc2)C(=O)[O-]
PTP1B-XChem-1136	loop 16 site	Maybridge	FMSOA000951b	CC(=O)Cc1ccc(Cl)c(Cl)c1
PTP1B-XChem-0772	loop 16 site	Maybridge	XST00000217b	OC(=O)c1csc(n1)c2cccs2
PTP1B-XChem-0518	loop 16 site	DSPL	FMOPL000398a	Cn1ccc(n1)C(=O)NC[C@@H]2CCCO2
PTP1B-XChem-1288	loop 16 site	Maybridge	FMOMB000140a	O=S(=O)(NCc1cccs1)c2ccccc2
PTP1B-XChem-0077	loop 16 site	DSPL	FMOPL000069a	c1ccc2c(c1)ncn2c3ccc(cc3)CO
PTP1B-XChem-1103	loop 16 site	Maybridge	FMSOA001440b	Cc1c(oc2ccccc12)C(=O)O
