# Supplementary material for: An expanded allosteric network in PTP1B by multitemperature crystallography, fragment screening, and covalent tethering
Source: eLife. 2018 Jun 7;7:e36307. doi: 10.7554/eLife.36307 (PMC6039181; doi:10.7554/eLife.36307)
Supplement: Supplementary file 1. [file elife-36307-supp1.xlsx]

## Sheet: Sheet1
Author(s)	Year	Dataset Title	Dataset URL	Accessibility information or Accession Number
Keedy,Biel,Fraser	2017	PTP1B 100K rerefinemnent	https://www.rcsb.org/structure/6B90	6B90
Keedy,Biel,Fraser	2017	PTP1B 180K	https://www.rcsb.org/structure/6B8E	6B8E
Keedy,Biel,Fraser	2017	PTP1B 240K	https://www.rcsb.org/structure/6B8T	6B8T
Keedy,Biel,Fraser	2017	PTB1B 278K	https://www.rcsb.org/structure/6B8X	6B8X
Keedy,Biel,Fraser	2017	PTP1B bound to BB3 at 278K	https://www.rcsb.org/structure/6B8Z	6B8Z
Keedy,Biel,Fraser	2017	K197C PTP1B apo	https://www.rcsb.org/structure/6BAI	6BAI
Keedy,Biel,Fraser	2017	K197C PTP1B tethered to 2	https://www.rcsb.org/structure/6B95	6B95
Keedy,Biel,Fraser	2017	PTP1B-XChem-0049	https://www.rcsb.org/structure/5QDE	5QDE
Keedy,Biel,Fraser	2017	PTP1B-XChem-0056	https://www.rcsb.org/structure/5QDF	5QDF
Keedy,Biel,Fraser	2017	PTP1B-XChem-0070	https://www.rcsb.org/structure/5QDG	5QDG
Keedy,Biel,Fraser	2017	PTP1B-XChem-0071	https://www.rcsb.org/structure/5QDH	5QDH
Keedy,Biel,Fraser	2017	PTP1B-XChem-0072	https://www.rcsb.org/structure/5QDI	5QDI
Keedy,Biel,Fraser	2017	PTP1B-XChem-0076	https://www.rcsb.org/structure/5QDJ	5QDJ
Keedy,Biel,Fraser	2017	PTP1B-XChem-0077	https://www.rcsb.org/structure/5QDK	5QDK
Keedy,Biel,Fraser	2017	PTP1B-XChem-0085	https://www.rcsb.org/structure/5QDL	5QDL
Keedy,Biel,Fraser	2017	PTP1B-XChem-0105	https://www.rcsb.org/structure/5QDM	5QDM
Keedy,Biel,Fraser	2017	PTP1B-XChem-0111	https://www.rcsb.org/structure/5QDN	5QDN
Keedy,Biel,Fraser	2017	PTP1B-XChem-0112	https://www.rcsb.org/structure/5QDO	5QDO
Keedy,Biel,Fraser	2017	PTP1B-XChem-0116	https://www.rcsb.org/structure/5QDP	5QDP
Keedy,Biel,Fraser	2017	PTP1B-XChem-0118	https://www.rcsb.org/structure/5QDQ	5QDQ
Keedy,Biel,Fraser	2017	PTP1B-XChem-0175	https://www.rcsb.org/structure/5QDR	5QDR
Keedy,Biel,Fraser	2017	PTP1B-XChem-0180	https://www.rcsb.org/structure/5QDS	5QDS
Keedy,Biel,Fraser	2017	PTP1B-XChem-0193	https://www.rcsb.org/structure/5QDT	5QDT
Keedy,Biel,Fraser	2017	PTP1B-XChem-0205	https://www.rcsb.org/structure/5QDU	5QDU
Keedy,Biel,Fraser	2017	PTP1B-XChem-0249	https://www.rcsb.org/structure/5QDV	5QDV
Keedy,Biel,Fraser	2017	PTP1B-XChem-0296	https://www.rcsb.org/structure/5QDW	5QDW
Keedy,Biel,Fraser	2017	PTP1B-XChem-0363	https://www.rcsb.org/structure/5QDX	5QDX
Keedy,Biel,Fraser	2017	PTP1B-XChem-0375	https://www.rcsb.org/structure/5QDY	5QDY
Keedy,Biel,Fraser	2017	PTP1B-XChem-0426	https://www.rcsb.org/structure/5QDZ	5QDZ
Keedy,Biel,Fraser	2017	PTP1B-XChem-0446	https://www.rcsb.org/structure/5QE0	5QE0
Keedy,Biel,Fraser	2017	PTP1B-XChem-0517	https://www.rcsb.org/structure/5QE1	5QE1
Keedy,Biel,Fraser	2017	PTP1B-XChem-0518	https://www.rcsb.org/structure/5QE2	5QE2
Keedy,Biel,Fraser	2017	PTP1B-XChem-0522	https://www.rcsb.org/structure/5QE3	5QE3
Keedy,Biel,Fraser	2017	PTP1B-XChem-0528	https://www.rcsb.org/structure/5QE4	5QE4
Keedy,Biel,Fraser	2017	PTP1B-XChem-0538	https://www.rcsb.org/structure/5QE5	5QE5
Keedy,Biel,Fraser	2017	PTP1B-XChem-0559	https://www.rcsb.org/structure/5QE6	5QE6
Keedy,Biel,Fraser	2017	PTP1B-XChem-0571	https://www.rcsb.org/structure/5QE7	5QE7
Keedy,Biel,Fraser	2017	PTP1B-XChem-0572	https://www.rcsb.org/structure/5QE8	5QE8
Keedy,Biel,Fraser	2017	PTP1B-XChem-0573	https://www.rcsb.org/structure/5QE9	5QE9
Keedy,Biel,Fraser	2017	PTP1B-XChem-0579	https://www.rcsb.org/structure/5QEA	5QEA
Keedy,Biel,Fraser	2017	PTP1B-XChem-0580	https://www.rcsb.org/structure/5QEB	5QEB
Keedy,Biel,Fraser	2017	PTP1B-XChem-0591	https://www.rcsb.org/structure/5QEC	5QEC
Keedy,Biel,Fraser	2017	PTP1B-XChem-0652	https://www.rcsb.org/structure/5QED	5QED
Keedy,Biel,Fraser	2017	PTP1B-XChem-0654	https://www.rcsb.org/structure/5QEE	5QEE
Keedy,Biel,Fraser	2017	PTP1B-XChem-0656	https://www.rcsb.org/structure/5QEF	5QEF
Keedy,Biel,Fraser	2017	PTP1B-XChem-0660	https://www.rcsb.org/structure/5QEG	5QEG
Keedy,Biel,Fraser	2017	PTP1B-XChem-0676	https://www.rcsb.org/structure/5QEH	5QEH
Keedy,Biel,Fraser	2017	PTP1B-XChem-0678	https://www.rcsb.org/structure/5QEI	5QEI
Keedy,Biel,Fraser	2017	PTP1B-XChem-0718	https://www.rcsb.org/structure/5QEJ	5QEJ
Keedy,Biel,Fraser	2017	PTP1B-XChem-0725	https://www.rcsb.org/structure/5QEK	5QEK
Keedy,Biel,Fraser	2017	PTP1B-XChem-0766	https://www.rcsb.org/structure/5QEL	5QEL
Keedy,Biel,Fraser	2017	PTP1B-XChem-0772	https://www.rcsb.org/structure/5QEM	5QEM
Keedy,Biel,Fraser	2017	PTP1B-XChem-0812	https://www.rcsb.org/structure/5QEN	5QEN
Keedy,Biel,Fraser	2017	PTP1B-XChem-0816	https://www.rcsb.org/structure/5QEO	5QEO
Keedy,Biel,Fraser	2017	PTP1B-XChem-0822	https://www.rcsb.org/structure/5QEP	5QEP
Keedy,Biel,Fraser	2017	PTP1B-XChem-0829	https://www.rcsb.org/structure/5QEQ	5QEQ
Keedy,Biel,Fraser	2017	PTP1B-XChem-0835	https://www.rcsb.org/structure/5QER	5QER
Keedy,Biel,Fraser	2017	PTP1B-XChem-0845	https://www.rcsb.org/structure/5QES	5QES
Keedy,Biel,Fraser	2017	PTP1B-XChem-0846	https://www.rcsb.org/structure/5QET	5QET
Keedy,Biel,Fraser	2017	PTP1B-XChem-0847	https://www.rcsb.org/structure/5QEU	5QEU
Keedy,Biel,Fraser	2017	PTP1B-XChem-0877	https://www.rcsb.org/structure/5QEV	5QEV
Keedy,Biel,Fraser	2017	PTP1B-XChem-0884	https://www.rcsb.org/structure/5QEW	5QEW
Keedy,Biel,Fraser	2017	PTP1B-XChem-0911	https://www.rcsb.org/structure/5QEX	5QEX
Keedy,Biel,Fraser	2017	PTP1B-XChem-0914	https://www.rcsb.org/structure/5QEY	5QEY
Keedy,Biel,Fraser	2017	PTP1B-XChem-0963	https://www.rcsb.org/structure/5QEZ	5QEZ
Keedy,Biel,Fraser	2017	PTP1B-XChem-0965	https://www.rcsb.org/structure/5QF0	5QF0
Keedy,Biel,Fraser	2017	PTP1B-XChem-0972	https://www.rcsb.org/structure/5QF1	5QF1
Keedy,Biel,Fraser	2017	PTP1B-XChem-1009	https://www.rcsb.org/structure/5QF2	5QF2
Keedy,Biel,Fraser	2017	PTP1B-XChem-1011	https://www.rcsb.org/structure/5QF3	5QF3
Keedy,Biel,Fraser	2017	PTP1B-XChem-1043	https://www.rcsb.org/structure/5QF4	5QF4
Keedy,Biel,Fraser	2017	PTP1B-XChem-1103	https://www.rcsb.org/structure/5QF5	5QF5
Keedy,Biel,Fraser	2017	PTP1B-XChem-1125	https://www.rcsb.org/structure/5QF6	5QF6
Keedy,Biel,Fraser	2017	PTP1B-XChem-1136	https://www.rcsb.org/structure/5QF7	5QF7
Keedy,Biel,Fraser	2017	PTP1B-XChem-1153	https://www.rcsb.org/structure/5QF8	5QF8
Keedy,Biel,Fraser	2017	PTP1B-XChem-1257	https://www.rcsb.org/structure/5QF9	5QF9
Keedy,Biel,Fraser	2017	PTP1B-XChem-1264	https://www.rcsb.org/structure/5QFA	5QFA
Keedy,Biel,Fraser	2017	PTP1B-XChem-1271	https://www.rcsb.org/structure/5QFB	5QFB
Keedy,Biel,Fraser	2017	PTP1B-XChem-1288	https://www.rcsb.org/structure/5QFC	5QFC
Keedy,Biel,Fraser	2017	PTP1B-XChem-1294	https://www.rcsb.org/structure/5QFD	5QFD
Keedy,Biel,Fraser	2017	PTP1B-XChem-1298	https://www.rcsb.org/structure/5QFE	5QFE
Keedy,Biel,Fraser	2017	PTP1B-XChem-1304	https://www.rcsb.org/structure/5QFF	5QFF
Keedy,Biel,Fraser	2017	PTP1B-XChem-1312	https://www.rcsb.org/structure/5QFG	5QFG
Keedy,Biel,Fraser	2017	PTP1B-XChem-1314	https://www.rcsb.org/structure/5QFH	5QFH
Keedy,Biel,Fraser	2017	PTP1B-XChem-1320	https://www.rcsb.org/structure/5QFI	5QFI
Keedy,Biel,Fraser	2017	PTP1B-XChem-1335	https://www.rcsb.org/structure/5QFJ	5QFJ
Keedy,Biel,Fraser	2017	PTP1B-XChem-1373	https://www.rcsb.org/structure/5QFK	5QFK
Keedy,Biel,Fraser	2017	PTP1B-XChem-1417	https://www.rcsb.org/structure/5QFL	5QFL
Keedy,Biel,Fraser	2017	PTP1B-XChem-1438	https://www.rcsb.org/structure/5QFM	5QFM
Keedy,Biel,Fraser	2017	PTP1B-XChem-1486	https://www.rcsb.org/structure/5QFN	5QFN
Keedy,Biel,Fraser	2017	PTP1B-XChem-1492	https://www.rcsb.org/structure/5QFO	5QFO
Keedy,Biel,Fraser	2017	PTP1B-XChem-1525	https://www.rcsb.org/structure/5QFP	5QFP
Keedy,Biel,Fraser	2017	PTP1B-XChem-1548	https://www.rcsb.org/structure/5QFQ	5QFQ
Keedy,Biel,Fraser	2017	PTP1B-XChem-1554	https://www.rcsb.org/structure/5QFR	5QFR
Keedy,Biel,Fraser	2017	PTP1B-XChem-1589	https://www.rcsb.org/structure/5QFS	5QFS
Keedy,Biel,Fraser	2017	PTP1B-XChem-1594	https://www.rcsb.org/structure/5QFT	5QFT
Keedy,Biel,Fraser	2017	PTP1B-XChem-1608	https://www.rcsb.org/structure/5QFU	5QFU
Keedy,Biel,Fraser	2017	PTP1B-XChem-1612	https://www.rcsb.org/structure/5QFV	5QFV
Keedy,Biel,Fraser	2017	PTP1B-XChem-1618	https://www.rcsb.org/structure/5QFW	5QFW
Keedy,Biel,Fraser	2017	PTP1B-XChem-1629	https://www.rcsb.org/structure/5QFX	5QFX
Keedy,Biel,Fraser	2017	PTP1B-XChem-1646	https://www.rcsb.org/structure/5QFY	5QFY
Keedy,Biel,Fraser	2017	PTP1B-XChem-1652	https://www.rcsb.org/structure/5QFZ	5QFZ
Keedy,Biel,Fraser	2017	PTP1B-XChem-1703	https://www.rcsb.org/structure/5QG0	5QG0
Keedy,Biel,Fraser	2017	PTP1B-XChem-1710	https://www.rcsb.org/structure/5QG1	5QG1
Keedy,Biel,Fraser	2017	PTP1B-XChem-1711	https://www.rcsb.org/structure/5QG2	5QG2
Keedy,Biel,Fraser	2017	PTP1B-XChem-1759	https://www.rcsb.org/structure/5QG3	5QG3
Keedy,Biel,Fraser	2017	PTP1B-XChem-1763	https://www.rcsb.org/structure/5QG4	5QG4
Keedy,Biel,Fraser	2017	PTP1B-XChem-1781	https://www.rcsb.org/structure/5QG5	5QG5
Keedy,Biel,Fraser	2017	PTP1B-XChem-1787	https://www.rcsb.org/structure/5QG6	5QG6
Keedy,Biel,Fraser	2017	PTP1B-XChem-1819	https://www.rcsb.org/structure/5QG7	5QG7
Keedy,Biel,Fraser	2017	PTP1B-XChem-1842	https://www.rcsb.org/structure/5QG8	5QG8
Keedy,Biel,Fraser	2017	PTP1B-XChem-1865	https://www.rcsb.org/structure/5QG9	5QG9
Keedy,Biel,Fraser	2017	PTP1B-XChem-1885	https://www.rcsb.org/structure/5QGA	5QGA
Keedy,Biel,Fraser	2017	PTP1B-XChem-1904	https://www.rcsb.org/structure/5QGB	5QGB
Keedy,Biel,Fraser	2017	PTP1B-XChem-1922	https://www.rcsb.org/structure/5QGC	5QGC
Keedy,Biel,Fraser	2017	PTP1B-XChem-1938	https://www.rcsb.org/structure/5QGD	5QGD
Keedy,Biel,Fraser	2017	PTP1B-XChem-1943	https://www.rcsb.org/structure/5QGE	5QGE
Keedy,Biel,Fraser	2017	PTP1B-XChem-1957	https://www.rcsb.org/structure/5QGF	5QGF
